# Supplementary material for: Transcriptome Analysis of the Anti-Proliferative Effects of Ginsenoside Rh3 on HCT116 Colorectal Cancer Cells
Source: Molecules. 2022 Aug 6;27(15):5002. doi: 10.3390/molecules27155002 (PMC9370307; doi:10.3390/molecules27155002)
Supplement: Supplementary file 1 [file molecules-27-05002-s001.zip › Table S1 GSEA_GO.xlsx]

## Sheet: S1 GSEA_GO
NAME	SIZE	ES	NES	NOM p-val	FDR q-val	FWER p-val	RANK AT MAX	LEADING EDGE
GO_DNA_REPLICATION_INITIATION	39	-0.721963	-2.24923	0	0	0	2810	tags=56%, list=17%, signal=68%
GO_CELL_CYCLE_DNA_REPLICATION	65	-0.635527	-2.16122	0	0.00279468	0.005	3747	tags=63%, list=23%, signal=81%
GO_DEVELOPMENTAL_INDUCTION	30	-0.71124	-2.13023	0	0.0033489	0.009	810	tags=33%, list=5%, signal=35%
GO_KIDNEY_EPITHELIUM_DEVELOPMENT	126	-0.562268	-2.12077	0	0.00307087	0.011	2514	tags=40%, list=15%, signal=46%
GO_POSITIVE_REGULATION_OF_OLIGODENDROCYTE_DIFFERENTIATION	19	-0.78808	-2.11352	0	0.00245669	0.011	616	tags=32%, list=4%, signal=33%
GO_MESONEPHROS_DEVELOPMENT	90	-0.581367	-2.10759	0	0.00223593	0.012	2432	tags=43%, list=15%, signal=51%
GO_SPECIFICATION_OF_ANIMAL_ORGAN_IDENTITY	31	-0.712934	-2.10442	0	0.00191651	0.012	1638	tags=39%, list=10%, signal=43%
GO_VASODILATION	24	-0.743214	-2.10171	0	0.00167695	0.012	1006	tags=33%, list=6%, signal=35%
GO_HEART_FORMATION	25	-0.732135	-2.09334	0	0.00236048	0.019	1545	tags=44%, list=9%, signal=48%
GO_CELL_DIFFERENTIATION_INVOLVED_IN_KIDNEY_DEVELOPMENT	51	-0.632956	-2.08578	0	0.00279209	0.025	2818	tags=47%, list=17%, signal=57%
GO_MESENCHYMAL_CELL_DIFFERENTIATION	199	-0.522096	-2.07309	0	0.00344775	0.033	2861	tags=37%, list=17%, signal=44%
GO_DNA_DEPENDENT_DNA_REPLICATION	150	-0.528878	-2.06221	0	0.00399981	0.042	3608	tags=46%, list=22%, signal=58%
GO_EPITHELIAL_CELL_DIFFERENTIATION_INVOLVED_IN_KIDNEY_DEVELOPMENT	42	-0.640135	-2.06074	0	0.00377789	0.043	2745	tags=45%, list=17%, signal=54%
GO_SMALL_SUBUNIT_PROCESSOME	37	-0.662609	-2.05799	0	0.00398843	0.048	4197	tags=65%, list=25%, signal=87%
GO_METANEPHROS_DEVELOPMENT	76	-0.589765	-2.05191	0	0.0040931	0.053	2432	tags=39%, list=15%, signal=46%
GO_REGULATION_OF_OLIGODENDROCYTE_DIFFERENTIATION	35	-0.673109	-2.05098	0	0.00404458	0.056	1755	tags=29%, list=11%, signal=32%
GO_AXIS_ELONGATION	28	-0.698514	-2.05062	0	0.00380666	0.056	1366	tags=36%, list=8%, signal=39%
GO_REGULATION_OF_ANIMAL_ORGAN_FORMATION	28	-0.708838	-2.04805	0	0.00372036	0.058	1545	tags=39%, list=9%, signal=43%
GO_POSITIVE_REGULATION_OF_STEM_CELL_DIFFERENTIATION	19	-0.774531	-2.04658	0	0.00364334	0.059	1228	tags=42%, list=7%, signal=45%
GO_PRERIBOSOME	75	-0.57493	-2.04587	0	0.00351731	0.06	4208	tags=60%, list=26%, signal=80%
GO_NEGATIVE_REGULATION_OF_ANIMAL_ORGAN_MORPHOGENESIS	30	-0.691847	-2.04471	0	0.00334982	0.06	1449	tags=40%, list=9%, signal=44%
GO_90S_PRERIBOSOME	27	-0.713742	-2.0419	0	0.00329897	0.062	2778	tags=59%, list=17%, signal=71%
GO_NEPHRON_EPITHELIUM_DEVELOPMENT	98	-0.557888	-2.04121	0	0.00320417	0.063	2514	tags=39%, list=15%, signal=45%
GO_HEART_FIELD_SPECIFICATION	15	-0.813415	-2.03509	0	0.0033961	0.068	1545	tags=53%, list=9%, signal=59%
GO_REGULATION_OF_FIBROBLAST_GROWTH_FACTOR_RECEPTOR_SIGNALING_PATHWAY	27	-0.702032	-2.03508	0	0.00326026	0.068	1407	tags=37%, list=9%, signal=40%
GO_GLOMERULAR_EPITHELIUM_DEVELOPMENT	21	-0.740627	-2.03021	0.00160256	0.00352134	0.077	1449	tags=48%, list=9%, signal=52%
GO_ANIMAL_ORGAN_FORMATION	54	-0.60445	-2.02686	0	0.00351588	0.08	1638	tags=33%, list=10%, signal=37%
GO_ORGAN_INDUCTION	19	-0.74379	-2.02329	0	0.00398885	0.095	538	tags=32%, list=3%, signal=33%
GO_REGULATION_OF_CARDIOCYTE_DIFFERENTIATION	46	-0.628118	-2.02132	0	0.00400632	0.098	693	tags=24%, list=4%, signal=25%
GO_DNA_STRAND_ELONGATION	26	-0.697104	-2.02026	0	0.00394747	0.099	2946	tags=62%, list=18%, signal=75%
GO_CELL_FATE_COMMITMENT_INVOLVED_IN_FORMATION_OF_PRIMARY_GERM_LAYER	31	-0.684713	-2.00976	0	0.00504807	0.129	1530	tags=29%, list=9%, signal=32%
GO_REGULATION_OF_TUBE_SIZE	116	-0.535712	-2.00398	0	0.00537947	0.142	2130	tags=32%, list=13%, signal=36%
GO_POSITIVE_REGULATION_OF_BONE_MINERALIZATION	36	-0.639379	-2.00155	0	0.00542026	0.146	1958	tags=36%, list=12%, signal=41%
GO_REGULATION_OF_HEART_MORPHOGENESIS	36	-0.6542	-1.99711	0	0.00578658	0.159	1545	tags=39%, list=9%, signal=43%
GO_NEGATIVE_REGULATION_OF_FIBROBLAST_GROWTH_FACTOR_RECEPTOR_SIGNALING_PATHWAY	15	-0.786	-1.99705	0	0.00562125	0.159	1407	tags=53%, list=9%, signal=58%
GO_NEURAL_CREST_CELL_DIFFERENTIATION	79	-0.568483	-1.99351	0	0.0059304	0.171	3421	tags=51%, list=21%, signal=64%
GO_MAIN_AXON	60	-0.591412	-1.99279	0	0.0059226	0.174	2080	tags=38%, list=13%, signal=44%
HP_EXTERNAL_EAR_MALFORMATION	77	-0.565401	-1.99244	0	0.00579616	0.174	3932	tags=49%, list=24%, signal=65%
GO_REGULATION_OF_MESONEPHROS_DEVELOPMENT	20	-0.725175	-1.98909	0	0.00622141	0.188	1210	tags=40%, list=7%, signal=43%
GO_POSITIVE_REGULATION_OF_CARDIOCYTE_DIFFERENTIATION	26	-0.684099	-1.98384	0	0.00665218	0.204	693	tags=31%, list=4%, signal=32%
GO_NERVE_DEVELOPMENT	67	-0.571127	-1.97802	0	0.00714667	0.223	1161	tags=30%, list=7%, signal=32%
GO_POSITIVE_REGULATION_OF_GLIOGENESIS	63	-0.574057	-1.97688	0	0.0070829	0.225	3169	tags=40%, list=19%, signal=49%
GO_TELOMERE_MAINTENANCE_VIA_SEMI_CONSERVATIVE_REPLICATION	27	-0.67558	-1.9762	0	0.00699633	0.228	2779	tags=70%, list=17%, signal=84%
GO_POSITIVE_REGULATION_OF_ANIMAL_ORGAN_MORPHOGENESIS	71	-0.568773	-1.97376	0	0.0071926	0.239	1220	tags=27%, list=7%, signal=29%
GO_NEGATIVE_REGULATION_OF_ENDOTHELIAL_CELL_PROLIFERATION	36	-0.644628	-1.9729	0	0.0071071	0.241	2095	tags=44%, list=13%, signal=51%
GO_NEURON_PROJECTION_MEMBRANE	45	-0.601955	-1.96343	0	0.00797416	0.273	967	tags=27%, list=6%, signal=28%
GO_NEGATIVE_REGULATION_OF_EPITHELIAL_CELL_PROLIFERATION	119	-0.523277	-1.96006	0	0.00835179	0.288	2349	tags=34%, list=14%, signal=40%
GO_DNA_STRAND_ELONGATION_INVOLVED_IN_DNA_REPLICATION	19	-0.739943	-1.95976	0.0015873	0.00822435	0.29	2894	tags=74%, list=18%, signal=89%
GO_PITUITARY_GLAND_DEVELOPMENT	34	-0.647005	-1.95522	0	0.00878727	0.312	1772	tags=38%, list=11%, signal=43%
GO_MESENCHYME_DEVELOPMENT	246	-0.483041	-1.95512	0	0.00865661	0.313	2861	tags=35%, list=17%, signal=42%
GO_NEURAL_CREST_CELL_MIGRATION	49	-0.598042	-1.95493	0	0.00848688	0.313	3222	tags=53%, list=20%, signal=66%
GO_CARDIAC_VENTRICLE_DEVELOPMENT	115	-0.523057	-1.95314	0	0.00860325	0.318	2878	tags=33%, list=17%, signal=40%
GO_NEGATIVE_REGULATION_OF_EMBRYONIC_DEVELOPMENT	24	-0.694892	-1.95212	0	0.00858883	0.323	1201	tags=38%, list=7%, signal=40%
GO_REGULATION_OF_TRANSCRIPTION_INVOLVED_IN_G1_S_TRANSITION_OF_MITOTIC_CELL_CYCLE	32	-0.64446	-1.94317	0	0.00994244	0.377	3005	tags=47%, list=18%, signal=57%
GO_NEGATIVE_REGULATION_OF_BLOOD_VESSEL_DIAMETER	68	-0.562261	-1.94277	0	0.00986364	0.38	2130	tags=32%, list=13%, signal=37%
GO_RENAL_TUBULE_DEVELOPMENT	84	-0.543545	-1.9398	0	0.0103889	0.403	2818	tags=40%, list=17%, signal=49%
GO_VASCULAR_PROCESS_IN_CIRCULATORY_SYSTEM	157	-0.499285	-1.93471	0	0.0110307	0.429	2276	tags=31%, list=14%, signal=36%
GO_REGULATION_OF_G_PROTEIN_COUPLED_RECEPTOR_SIGNALING_PATHWAY	129	-0.508618	-1.93355	0	0.0110329	0.432	3409	tags=39%, list=21%, signal=48%
GO_REGULATION_OF_CARDIAC_MUSCLE_CELL_DIFFERENTIATION	34	-0.629596	-1.93002	0	0.0115661	0.449	597	tags=24%, list=4%, signal=24%
GO_POSITIVE_REGULATION_OF_EPITHELIAL_TO_MESENCHYMAL_TRANSITION	45	-0.596945	-1.92906	0.0014556	0.0115975	0.457	1545	tags=31%, list=9%, signal=34%
GO_UROGENITAL_SYSTEM_DEVELOPMENT	294	-0.464594	-1.92865	0	0.0114812	0.459	2374	tags=31%, list=14%, signal=36%
GO_MESODERMAL_CELL_FATE_COMMITMENT	16	-0.761404	-1.92699	0	0.0116578	0.468	1530	tags=38%, list=9%, signal=41%
GO_RESPONSE_TO_AMPHETAMINE	32	-0.648059	-1.9255	0	0.0118454	0.478	2962	tags=50%, list=18%, signal=61%
GO_POSITIVE_REGULATION_OF_NITRIC_OXIDE_SYNTHASE_ACTIVITY	18	-0.737237	-1.9246	0	0.0118526	0.486	1785	tags=50%, list=11%, signal=56%
GO_NEGATIVE_CHEMOTAXIS	41	-0.607509	-1.92364	0	0.0118248	0.491	1230	tags=32%, list=7%, signal=34%
GO_PHARYNGEAL_SYSTEM_DEVELOPMENT	25	-0.680232	-1.92347	0	0.0116968	0.493	1144	tags=36%, list=7%, signal=39%
GO_POSITIVE_REGULATION_OF_BLOOD_VESSEL_DIAMETER	46	-0.601322	-1.91651	0	0.0128588	0.54	1006	tags=26%, list=6%, signal=28%
GO_DOPAMINE_TRANSPORT	37	-0.619126	-1.91635	0	0.0127027	0.54	2854	tags=43%, list=17%, signal=52%
GO_FEAR_RESPONSE	32	-0.627766	-1.91499	0	0.0127135	0.547	1723	tags=41%, list=10%, signal=45%
GO_NEGATIVE_REGULATION_OF_ORGANIC_ACID_TRANSPORT	21	-0.698489	-1.91282	0	0.0130277	0.566	2664	tags=52%, list=16%, signal=62%
GO_EPITHELIAL_TO_MESENCHYMAL_TRANSITION	134	-0.497765	-1.90997	0	0.0133803	0.579	2861	tags=34%, list=17%, signal=41%
GO_BASE_CONVERSION_OR_SUBSTITUTION_EDITING	19	-0.709892	-1.90825	0	0.0136127	0.592	1931	tags=42%, list=12%, signal=48%
GO_NEPHRON_DEVELOPMENT	126	-0.504234	-1.90687	0	0.0137022	0.601	2514	tags=36%, list=15%, signal=42%
GO_RESPONSE_TO_AMINE	43	-0.602009	-1.90683	0	0.0135171	0.601	3569	tags=56%, list=22%, signal=71%
GO_RETINOIC_ACID_METABOLIC_PROCESS	24	-0.67858	-1.90618	0	0.0135163	0.608	1608	tags=38%, list=10%, signal=41%
HP_TRIPHALANGEAL_THUMB	44	-0.588845	-1.90571	0	0.0135001	0.615	3932	tags=52%, list=24%, signal=68%
GO_MYOTUBE_DIFFERENTIATION	99	-0.519773	-1.90276	0	0.0140092	0.629	3154	tags=40%, list=19%, signal=50%
GO_POSITIVE_REGULATION_OF_TRANSMEMBRANE_TRANSPORT	175	-0.486545	-1.9011	0	0.0143601	0.643	2076	tags=25%, list=13%, signal=28%
GO_MESONEPHRIC_TUBULE_MORPHOGENESIS	59	-0.564824	-1.90084	0	0.0142067	0.644	2432	tags=41%, list=15%, signal=48%
GO_GLOMERULAR_EPITHELIAL_CELL_DIFFERENTIATION	19	-0.698136	-1.90051	0	0.014085	0.644	1449	tags=42%, list=9%, signal=46%
GO_G_PROTEIN_COUPLED_RECEPTOR_SIGNALING_PATHWAY_COUPLED_TO_CYCLIC_NUCLEOTIDE_SECOND_MESSENGER	192	-0.481629	-1.9004	0	0.0139386	0.644	2624	tags=30%, list=16%, signal=36%
GO_REGULATION_OF_SKELETAL_MUSCLE_TISSUE_DEVELOPMENT	44	-0.594274	-1.90027	0	0.0137959	0.645	3516	tags=45%, list=21%, signal=58%
GO_POSITIVE_REGULATION_OF_GLIAL_CELL_DIFFERENTIATION	38	-0.605694	-1.89992	0	0.013697	0.648	2972	tags=37%, list=18%, signal=45%
GO_SKIN_EPIDERMIS_DEVELOPMENT	83	-0.530113	-1.89971	0	0.0135473	0.648	2957	tags=39%, list=18%, signal=47%
GO_SMALL_NUCLEOLAR_RIBONUCLEOPROTEIN_COMPLEX	23	-0.674599	-1.89769	0	0.0137833	0.66	4503	tags=74%, list=27%, signal=102%
GO_ODONTOGENESIS	114	-0.508388	-1.89637	0	0.0140396	0.667	4327	tags=53%, list=26%, signal=71%
GO_MITOTIC_DNA_REPLICATION	16	-0.742633	-1.89539	0	0.0140966	0.674	3360	tags=69%, list=20%, signal=86%
GO_VOLTAGE_GATED_ION_CHANNEL_ACTIVITY	161	-0.483605	-1.89492	0	0.0139873	0.675	3548	tags=40%, list=22%, signal=50%
GO_SULFOTRANSFERASE_ACTIVITY	41	-0.598498	-1.89311	0	0.0142834	0.687	3893	tags=51%, list=24%, signal=67%
GO_RECEPTOR_SERINE_THREONINE_KINASE_BINDING	24	-0.660572	-1.88947	0	0.0149335	0.708	2740	tags=38%, list=17%, signal=45%
GO_REPRODUCTIVE_BEHAVIOR	26	-0.650777	-1.88843	0	0.0151135	0.716	2391	tags=38%, list=15%, signal=45%
GO_GATED_CHANNEL_ACTIVITY	266	-0.462143	-1.88827	0	0.0149616	0.716	3762	tags=39%, list=23%, signal=50%
GO_HEPARAN_SULFATE_PROTEOGLYCAN_BIOSYNTHETIC_PROCESS	25	-0.656807	-1.88388	0	0.0158474	0.733	2267	tags=48%, list=14%, signal=56%
GO_LEADING_EDGE_MEMBRANE	154	-0.484196	-1.88343	0	0.0157977	0.735	2115	tags=27%, list=13%, signal=30%
GO_CARDIAC_VENTRICLE_MORPHOGENESIS	64	-0.546466	-1.88254	0	0.0158789	0.741	1533	tags=25%, list=9%, signal=27%
GO_KIDNEY_MORPHOGENESIS	85	-0.525667	-1.88074	0	0.0162493	0.755	2818	tags=40%, list=17%, signal=48%
GO_DNA_REPLICATION_ORIGIN_BINDING	23	-0.676524	-1.87925	0	0.0164166	0.763	3747	tags=70%, list=23%, signal=90%
GO_PHOSPHOLIPASE_C_ACTIVATING_G_PROTEIN_COUPLED_RECEPTOR_SIGNALING_PATHWAY	79	-0.534163	-1.87898	0	0.0162949	0.763	2998	tags=39%, list=18%, signal=48%
GO_REGULATION_OF_OSSIFICATION	173	-0.475153	-1.87802	0	0.016345	0.767	3475	tags=37%, list=21%, signal=46%
HP_CEREBELLAR_VERMIS_ATROPHY	27	-0.641786	-1.8762	0.00158983	0.0166854	0.779	2272	tags=41%, list=14%, signal=47%
GO_GLOMERULUS_DEVELOPMENT	56	-0.563834	-1.87246	0	0.0175288	0.794	2166	tags=41%, list=13%, signal=47%
GO_CALYX_OF_HELD	19	-0.701488	-1.86648	0	0.0190227	0.822	1114	tags=37%, list=7%, signal=39%
GO_ENDOCRINE_SYSTEM_DEVELOPMENT	109	-0.507474	-1.86571	0	0.0190223	0.823	2302	tags=30%, list=14%, signal=35%
GO_POSITIVE_REGULATION_OF_BLOOD_CIRCULATION	65	-0.536178	-1.86478	0	0.0192699	0.829	2130	tags=34%, list=13%, signal=39%
GO_TRANSFERASE_ACTIVITY_TRANSFERRING_SULFUR_CONTAINING_GROUPS	59	-0.542796	-1.8634	0	0.0195866	0.837	1889	tags=31%, list=11%, signal=34%
GO_NEPHRON_MORPHOGENESIS	69	-0.527851	-1.86091	0	0.0199919	0.846	3699	tags=49%, list=22%, signal=63%
GO_METANEPHROS_MORPHOGENESIS	26	-0.666837	-1.85813	0.00154321	0.0206635	0.859	1105	tags=38%, list=7%, signal=41%
GO_DIENCEPHALON_DEVELOPMENT	59	-0.545578	-1.85679	0	0.0208658	0.862	2320	tags=34%, list=14%, signal=39%
GO_MESENCHYMAL_TO_EPITHELIAL_TRANSITION	15	-0.728282	-1.85022	0	0.0226675	0.886	556	tags=27%, list=3%, signal=28%
GO_MONOAMINE_TRANSPORT	62	-0.543663	-1.8489	0	0.0229192	0.892	3171	tags=40%, list=19%, signal=50%
GO_SENSORY_ORGAN_MORPHOGENESIS	234	-0.454511	-1.84738	0	0.0231856	0.897	2540	tags=32%, list=15%, signal=37%
GO_CELL_BODY_MEMBRANE	23	-0.654564	-1.8465	0	0.0233383	0.901	2716	tags=43%, list=16%, signal=52%
GO_REGULATION_OF_SYNAPSE_ASSEMBLY	81	-0.517912	-1.84628	0	0.0232505	0.902	3035	tags=40%, list=18%, signal=48%
HP_BIFID_SCROTUM	25	-0.650586	-1.84627	0	0.0230466	0.902	3576	tags=68%, list=22%, signal=87%
GO_MHC_PROTEIN_COMPLEX	21	-0.675162	-1.84538	0	0.0231966	0.902	1549	tags=38%, list=9%, signal=42%
HP_RENAL_AGENESIS	127	-0.48653	-1.84412	0	0.0234498	0.905	3209	tags=38%, list=19%, signal=47%
GO_REGULATION_OF_CYTOSOLIC_CALCIUM_ION_CONCENTRATION	287	-0.445802	-1.84361	0	0.0233736	0.906	2998	tags=32%, list=18%, signal=38%
GO_POSITIVE_REGULATION_OF_LIPID_TRANSPORT	61	-0.546216	-1.84338	0	0.0232607	0.906	2475	tags=34%, list=15%, signal=40%
GO_POSITIVE_REGULATION_OF_MONOOXYGENASE_ACTIVITY	25	-0.64157	-1.84138	0	0.0237789	0.915	1785	tags=36%, list=11%, signal=40%
GO_REGULATION_OF_NEURAL_PRECURSOR_CELL_PROLIFERATION	84	-0.523188	-1.84117	0	0.0236834	0.916	2826	tags=36%, list=17%, signal=43%
GO_OUTFLOW_TRACT_MORPHOGENESIS	68	-0.532252	-1.84048	0	0.0238111	0.92	1659	tags=34%, list=10%, signal=37%
GO_MESENCHYMAL_CELL_PROLIFERATION	41	-0.581842	-1.8404	0	0.0236526	0.92	1679	tags=37%, list=10%, signal=41%
GO_ODONTOGENESIS_OF_DENTIN_CONTAINING_TOOTH	77	-0.523662	-1.83995	0	0.0236516	0.921	4281	tags=53%, list=26%, signal=72%
GO_NEGATIVE_REGULATION_OF_ANION_TRANSPORT	28	-0.626894	-1.83871	0.0030303	0.0239302	0.922	1679	tags=36%, list=10%, signal=40%
GO_MOLTING_CYCLE	100	-0.503627	-1.83867	0	0.0237566	0.922	3050	tags=39%, list=18%, signal=48%
GO_NEGATIVE_REGULATION_OF_REPRODUCTIVE_PROCESS	47	-0.563676	-1.83841	0	0.0236306	0.922	2142	tags=36%, list=13%, signal=41%
GO_AUTONOMIC_NERVOUS_SYSTEM_DEVELOPMENT	38	-0.592502	-1.83713	0.00151286	0.0239198	0.925	2207	tags=45%, list=13%, signal=52%
GO_SINGLE_STRANDED_DNA_HELICASE_ACTIVITY	18	-0.680672	-1.83582	0.00165837	0.0242315	0.929	2911	tags=72%, list=18%, signal=88%
GO_BRANCH_ELONGATION_OF_AN_EPITHELIUM	18	-0.688642	-1.83562	0	0.0240957	0.93	1182	tags=33%, list=7%, signal=36%
GO_CHEMOREPELLENT_ACTIVITY	24	-0.653272	-1.83544	0	0.0240051	0.932	3222	tags=54%, list=20%, signal=67%
GO_REGULATION_OF_ANIMAL_ORGAN_MORPHOGENESIS	225	-0.459148	-1.83456	0	0.0241296	0.934	3165	tags=31%, list=19%, signal=37%
GO_NEGATIVE_REGULATION_OF_SINGLE_STRANDED_VIRAL_RNA_REPLICATION_VIA_DOUBLE_STRANDED_DNA_INTERMEDIATE	16	-0.701027	-1.83449	0.0017094	0.0239636	0.934	1931	tags=44%, list=12%, signal=50%
GO_CYCLIC_NUCLEOTIDE_MEDIATED_SIGNALING	170	-0.466762	-1.83397	0	0.0239934	0.935	2584	tags=29%, list=16%, signal=35%
GO_SYNAPSE_ASSEMBLY	144	-0.478076	-1.83293	0	0.0242727	0.938	3035	tags=35%, list=18%, signal=42%
GO_REGULATION_OF_MESODERM_DEVELOPMENT	16	-0.71326	-1.83203	0.00336134	0.0244245	0.938	2914	tags=50%, list=18%, signal=61%
GO_CARDIAC_CHAMBER_MORPHOGENESIS	117	-0.49266	-1.83202	0	0.0242531	0.939	1533	tags=24%, list=9%, signal=26%
GO_NEGATIVE_REGULATION_OF_AMINE_TRANSPORT	22	-0.660937	-1.83045	0	0.0246399	0.946	2664	tags=50%, list=16%, signal=60%
GO_REGULATION_OF_GLIOGENESIS	105	-0.499452	-1.8297	0	0.0247368	0.948	2972	tags=31%, list=18%, signal=38%
GO_REGULATION_OF_EPITHELIAL_TO_MESENCHYMAL_TRANSITION	85	-0.511884	-1.82868	0	0.0249134	0.95	1545	tags=26%, list=9%, signal=28%
GO_NITRIC_OXIDE_MEDIATED_SIGNAL_TRANSDUCTION	22	-0.660345	-1.82778	0.00465116	0.0250465	0.951	2238	tags=50%, list=14%, signal=58%
GO_NEPHRIC_DUCT_DEVELOPMENT	16	-0.70374	-1.82665	0.00156986	0.0252572	0.952	2097	tags=44%, list=13%, signal=50%
GO_REGULATION_OF_STEM_CELL_PROLIFERATION	62	-0.539382	-1.82557	0.00137741	0.0254808	0.953	2818	tags=32%, list=17%, signal=39%
GO_REGULATION_OF_KIDNEY_DEVELOPMENT	49	-0.560275	-1.8242	0	0.0258595	0.96	1679	tags=33%, list=10%, signal=36%
GO_POSITIVE_REGULATION_OF_SKELETAL_MUSCLE_TISSUE_DEVELOPMENT	22	-0.656599	-1.82408	0.00321027	0.0257343	0.96	2818	tags=45%, list=17%, signal=55%
GO_ADENYLATE_CYCLASE_ACTIVATING_G_PROTEIN_COUPLED_RECEPTOR_SIGNALING_PATHWAY	108	-0.494337	-1.82191	0	0.0265139	0.967	2119	tags=27%, list=13%, signal=31%
HP_MENINGITIS	59	-0.540026	-1.82183	0	0.0263704	0.967	2144	tags=27%, list=13%, signal=31%
GO_CELL_PROLIFERATION_INVOLVED_IN_HEART_MORPHOGENESIS	15	-0.725626	-1.82108	0.00330578	0.0264579	0.967	1556	tags=40%, list=9%, signal=44%
GO_STEM_CELL_DIFFERENTIATION	236	-0.452574	-1.8193	0	0.0269517	0.968	3237	tags=34%, list=20%, signal=42%
GO_POSITIVE_REGULATION_OF_G_PROTEIN_COUPLED_RECEPTOR_SIGNALING_PATHWAY	24	-0.645367	-1.81926	0	0.0267932	0.968	2940	tags=50%, list=18%, signal=61%
GO_CLEAVAGE_INVOLVED_IN_RRNA_PROCESSING	28	-0.620763	-1.81789	0.0015873	0.0270407	0.969	4474	tags=61%, list=27%, signal=83%
GO_CHONDROCYTE_DIFFERENTIATION	96	-0.497204	-1.81646	0	0.0273884	0.969	2834	tags=38%, list=17%, signal=45%
GO_PROXIMAL_DISTAL_PATTERN_FORMATION	29	-0.621012	-1.8137	0	0.0283196	0.974	1679	tags=34%, list=10%, signal=38%
GO_MUSCLE_ORGAN_MORPHOGENESIS	71	-0.518566	-1.81299	0.00141443	0.0284272	0.974	2745	tags=32%, list=17%, signal=39%
GO_AORTIC_VALVE_DEVELOPMENT	29	-0.618625	-1.81262	0	0.0283806	0.974	1134	tags=31%, list=7%, signal=33%
GO_REGULATION_OF_DOPAMINE_SECRETION	26	-0.630029	-1.81248	0.00156006	0.0282697	0.975	2854	tags=46%, list=17%, signal=56%
GO_REGULATION_OF_GLIAL_CELL_DIFFERENTIATION	64	-0.524628	-1.81071	0	0.0287058	0.977	2972	tags=30%, list=18%, signal=36%
GO_REGULATION_OF_VASOCONSTRICTION	48	-0.553812	-1.81055	0	0.0285871	0.977	2130	tags=35%, list=13%, signal=41%
GO_NEGATIVE_REGULATION_OF_STRIATED_MUSCLE_CELL_DIFFERENTIATION	34	-0.595546	-1.81019	0.00147711	0.0285477	0.977	658	tags=21%, list=4%, signal=21%
GO_CATION_CHANNEL_ACTIVITY	276	-0.444841	-1.8096	0	0.0286005	0.977	3663	tags=37%, list=22%, signal=47%
HP_INTRACRANIAL_HEMORRHAGE	114	-0.492355	-1.80951	0.00131579	0.0284568	0.978	3399	tags=36%, list=21%, signal=45%
GO_WNT_SIGNALING_PATHWAY_CALCIUM_MODULATING_PATHWAY	38	-0.57667	-1.80895	0.00306279	0.0284888	0.978	2539	tags=34%, list=15%, signal=40%
GO_MATURATION_OF_5_8S_RRNA	36	-0.593938	-1.808	0	0.0287202	0.979	4474	tags=58%, list=27%, signal=80%
HP_BICORNUATE_UTERUS	40	-0.575509	-1.80769	0	0.028647	0.979	3952	tags=58%, list=24%, signal=75%
GO_RENAL_VESICLE_DEVELOPMENT	17	-0.690129	-1.80651	0	0.0289158	0.982	2745	tags=53%, list=17%, signal=63%
GO_REGULATION_OF_INSULIN_SECRETION	163	-0.467305	-1.80645	0	0.0287676	0.982	3007	tags=32%, list=18%, signal=39%
GO_POSITIVE_REGULATION_OF_BIOMINERALIZATION	42	-0.56678	-1.80526	0.00143678	0.0290193	0.982	2051	tags=33%, list=12%, signal=38%
GO_EPITHELIAL_CELL_PROLIFERATION	349	-0.437821	-1.80469	0	0.0290396	0.985	2163	tags=27%, list=13%, signal=30%
GO_CELL_FATE_COMMITMENT	227	-0.448405	-1.80408	0	0.0291199	0.986	2330	tags=29%, list=14%, signal=33%
GO_POSITIVE_REGULATION_OF_OSSIFICATION	78	-0.507053	-1.8035	0	0.0292195	0.986	3475	tags=40%, list=21%, signal=50%
GO_TRANSMISSION_OF_NERVE_IMPULSE	57	-0.543281	-1.80338	0.00140449	0.0290936	0.986	1856	tags=30%, list=11%, signal=33%
GO_EAR_DEVELOPMENT	191	-0.452106	-1.80296	0	0.0290674	0.986	3269	tags=35%, list=20%, signal=43%
GO_REGULATION_OF_SYNAPSE_STRUCTURE_OR_ACTIVITY	201	-0.449946	-1.80205	0	0.0292698	0.986	2655	tags=30%, list=16%, signal=36%
GO_NEGATIVE_REGULATION_OF_ERK1_AND_ERK2_CASCADE	67	-0.527203	-1.80166	0	0.029204	0.986	3506	tags=42%, list=21%, signal=53%
GO_DNA_REPLICATION	270	-0.444591	-1.80039	0	0.029595	0.986	3376	tags=38%, list=20%, signal=47%
GO_CATECHOLAMINE_SECRETION	42	-0.565575	-1.80034	0	0.0294451	0.986	2854	tags=43%, list=17%, signal=52%
GO_PRI_MIRNA_TRANSCRIPTION_BY_RNA_POLYMERASE_II	49	-0.5478	-1.79768	0.00147059	0.0303967	0.989	1545	tags=29%, list=9%, signal=31%
GO_LOCOMOTORY_BEHAVIOR	167	-0.459315	-1.79699	0	0.0304586	0.991	3046	tags=32%, list=18%, signal=39%
GO_POSITIVE_REGULATION_OF_ION_TRANSMEMBRANE_TRANSPORT	131	-0.47411	-1.79657	0	0.0304699	0.991	2076	tags=25%, list=13%, signal=29%
GO_NEURON_PROJECTION_GUIDANCE	254	-0.435794	-1.7958	0	0.0305688	0.992	2278	tags=29%, list=14%, signal=33%
HP_ABNORMAL_WAIST_TO_HIP_RATIO	27	-0.616203	-1.79565	0	0.0304488	0.993	3689	tags=52%, list=22%, signal=67%
GO_SEMI_LUNAR_VALVE_DEVELOPMENT	33	-0.595123	-1.79531	0.00154321	0.0304106	0.993	1134	tags=30%, list=7%, signal=32%
GO_HEPARAN_SULFATE_PROTEOGLYCAN_METABOLIC_PROCESS	29	-0.609299	-1.79525	0.00152672	0.0302681	0.993	2267	tags=45%, list=14%, signal=52%
GO_REGULATION_OF_PEPTIDE_HORMONE_SECRETION	184	-0.453271	-1.79444	0	0.0304082	0.993	3007	tags=31%, list=18%, signal=37%
GO_POSITIVE_REGULATION_OF_ALCOHOL_BIOSYNTHETIC_PROCESS	20	-0.658997	-1.79416	0	0.0303462	0.993	1529	tags=40%, list=9%, signal=44%
GO_MATURATION_OF_SSU_RRNA_FROM_TRICISTRONIC_RRNA_TRANSCRIPT_SSU_RRNA_5_8S_RRNA_LSU_RRNA	37	-0.581004	-1.79403	0	0.0302249	0.993	3917	tags=51%, list=24%, signal=67%
GO_CIRCULATORY_SYSTEM_PROCESS	472	-0.424005	-1.7928	0	0.0305074	0.993	2276	tags=25%, list=14%, signal=28%
GO_REGULATION_OF_ION_TRANSMEMBRANE_TRANSPORT	406	-0.424297	-1.79118	0	0.0309248	0.993	1979	tags=23%, list=12%, signal=25%
GO_PANCREAS_DEVELOPMENT	71	-0.517934	-1.7911	0	0.0307902	0.993	3818	tags=46%, list=23%, signal=60%
HP_ABNORMALITY_OF_SECONDARY_SEXUAL_HAIR	51	-0.542761	-1.78899	0.00145138	0.0314032	0.995	3209	tags=43%, list=19%, signal=53%
GO_REGULATION_OF_ALCOHOL_BIOSYNTHETIC_PROCESS	69	-0.513125	-1.78897	0	0.0312497	0.995	2619	tags=35%, list=16%, signal=41%
GO_DIGESTIVE_TRACT_MORPHOGENESIS	42	-0.577861	-1.78887	0	0.0311507	0.995	1530	tags=29%, list=9%, signal=31%
GO_OLIGODENDROCYTE_DIFFERENTIATION	91	-0.500198	-1.78868	0	0.0310408	0.995	2391	tags=26%, list=15%, signal=31%
GO_FATTY_ACID_DERIVATIVE_BIOSYNTHETIC_PROCESS	89	-0.503042	-1.78795	0	0.0312217	0.995	4960	tags=55%, list=30%, signal=78%
GO_STEM_CELL_PROLIFERATION	110	-0.477632	-1.78766	0	0.031176	0.997	2818	tags=29%, list=17%, signal=35%
HP_LATE_ONSET	26	-0.616045	-1.78691	0.00323102	0.0313085	0.997	3689	tags=54%, list=22%, signal=69%
GO_INNER_EAR_MORPHOGENESIS	88	-0.502813	-1.78555	0	0.0316565	0.997	3096	tags=36%, list=19%, signal=45%
GO_POSITIVE_REGULATION_OF_ION_TRANSPORT	235	-0.44174	-1.78487	0	0.0317797	0.997	2540	tags=27%, list=15%, signal=32%
GO_HORMONE_TRANSPORT	279	-0.434394	-1.78417	0	0.0319414	0.997	3007	tags=29%, list=18%, signal=35%
GO_POSITIVE_REGULATION_OF_STEM_CELL_PROLIFERATION	39	-0.576216	-1.78397	0	0.0318538	0.997	2818	tags=33%, list=17%, signal=40%
GO_POTASSIUM_ION_TRANSMEMBRANE_TRANSPORTER_ACTIVITY	123	-0.47018	-1.78227	0.0013245	0.0324222	0.997	3759	tags=39%, list=23%, signal=50%
GO_REGULATION_OF_HORMONE_SECRETION	226	-0.443607	-1.78197	0	0.032417	0.997	3007	tags=29%, list=18%, signal=35%
GO_NEGATIVE_REGULATION_OF_CELL_DEVELOPMENT	294	-0.432044	-1.7813	0	0.0326168	0.998	3265	tags=32%, list=20%, signal=39%
GO_REGULATION_OF_CELL_FATE_COMMITMENT	28	-0.605437	-1.77949	0.00308166	0.0333606	0.998	1244	tags=25%, list=8%, signal=27%
GO_KIDNEY_MESENCHYME_DEVELOPMENT	18	-0.673976	-1.77939	0	0.0332245	0.998	1679	tags=44%, list=10%, signal=49%
HP_TRACHEOESOPHAGEAL_FISTULA	66	-0.507751	-1.7789	0	0.0332756	0.999	3932	tags=48%, list=24%, signal=63%
GO_MHC_PROTEIN_COMPLEX_BINDING	21	-0.647917	-1.77863	0.00613497	0.0332227	0.999	5070	tags=76%, list=31%, signal=110%
GO_REGULATION_OF_BONE_MINERALIZATION	68	-0.517847	-1.77749	0	0.0335916	0.999	2072	tags=29%, list=13%, signal=34%
GO_DNA_DEMETHYLATION	28	-0.60758	-1.77662	0.0016	0.0338287	0.999	1931	tags=36%, list=12%, signal=40%
HP_ABNORMAL_CARTILAGE_MORPHOLOGY	32	-0.601323	-1.77606	0.00152905	0.0339504	0.999	3896	tags=50%, list=24%, signal=65%
GO_PASSIVE_TRANSMEMBRANE_TRANSPORTER_ACTIVITY	383	-0.423459	-1.77595	0	0.0338528	0.999	3762	tags=36%, list=23%, signal=45%
GO_POSITIVE_REGULATION_OF_LIPID_LOCALIZATION	79	-0.504061	-1.77577	0	0.0337453	0.999	2561	tags=32%, list=16%, signal=37%
GO_BONE_MORPHOGENESIS	83	-0.489794	-1.77562	0.00135685	0.0336282	0.999	2447	tags=34%, list=15%, signal=39%
HP_LYMPHOMA	92	-0.489706	-1.77458	0	0.0340489	0.999	2355	tags=27%, list=14%, signal=32%
GO_VASCULAR_ASSOCIATED_SMOOTH_MUSCLE_CELL_MIGRATION	20	-0.642709	-1.7744	0.0063593	0.0339787	0.999	1595	tags=25%, list=10%, signal=28%
GO_REGULATION_OF_BLOOD_CIRCULATION	249	-0.440572	-1.77358	0	0.0341694	0.999	3014	tags=31%, list=18%, signal=38%
GO_MITOCHONDRIAL_SMALL_RIBOSOMAL_SUBUNIT	28	-0.599106	-1.77354	0.0015456	0.0340269	0.999	4307	tags=57%, list=26%, signal=77%
GO_REGULATION_OF_THE_FORCE_OF_HEART_CONTRACTION	25	-0.615346	-1.77326	0.00314961	0.0339578	0.999	2030	tags=32%, list=12%, signal=36%
HP_ABNORMAL_SALIVARY_GLAND_MORPHOLOGY	15	-0.699863	-1.77199	0.00172712	0.034387	0.999	2914	tags=67%, list=18%, signal=81%
GO_VOLTAGE_GATED_CATION_CHANNEL_ACTIVITY	113	-0.480999	-1.77063	0	0.0348641	0.999	3644	tags=41%, list=22%, signal=52%
GO_POTASSIUM_CHANNEL_ACTIVITY	91	-0.493531	-1.76885	0	0.0356471	0.999	3729	tags=42%, list=23%, signal=54%
GO_OSSIFICATION	356	-0.426381	-1.76866	0	0.0355667	0.999	3475	tags=33%, list=21%, signal=41%
GO_POSTSYNAPTIC_MEMBRANE	217	-0.440361	-1.76828	0	0.035583	0.999	2428	tags=27%, list=15%, signal=31%
GO_CARDIOCYTE_DIFFERENTIATION	122	-0.470433	-1.76781	0	0.0356342	0.999	3156	tags=33%, list=19%, signal=40%
GO_NEPHRON_TUBULE_EPITHELIAL_CELL_DIFFERENTIATION	15	-0.688212	-1.7677	0.00334448	0.035535	0.999	2745	tags=53%, list=17%, signal=64%
HP_DISPLACEMENT_OF_THE_URETHRAL_MEATUS	264	-0.430285	-1.76736	0	0.0355111	0.999	3058	tags=30%, list=19%, signal=36%
GO_REGULATION_OF_TRANSMEMBRANE_TRANSPORT	481	-0.41655	-1.76719	0	0.0354283	0.999	2008	tags=22%, list=12%, signal=25%
GO_NEUROPEPTIDE_BINDING	20	-0.654118	-1.76535	0.00325203	0.0360857	0.999	2762	tags=35%, list=17%, signal=42%
GO_REGULATION_OF_STRIATED_MUSCLE_CELL_DIFFERENTIATION	91	-0.489026	-1.7643	0	0.036408	0.999	1720	tags=24%, list=10%, signal=27%
GO_POSITIVE_REGULATION_OF_NEURAL_PRECURSOR_CELL_PROLIFERATION	51	-0.53834	-1.7641	0	0.0363467	0.999	2826	tags=35%, list=17%, signal=42%
GO_MATURATION_OF_5_8S_RRNA_FROM_TRICISTRONIC_RRNA_TRANSCRIPT_SSU_RRNA_5_8S_RRNA_LSU_RRNA	25	-0.626587	-1.76211	0.00652529	0.0371178	0.999	3479	tags=52%, list=21%, signal=66%
GO_GLUTAMATE_SECRETION	41	-0.554126	-1.76192	0	0.0370541	0.999	2294	tags=39%, list=14%, signal=45%
GO_CYTOKINE_ACTIVITY	162	-0.454557	-1.76087	0	0.0373912	1	1545	tags=18%, list=9%, signal=20%
GO_POTASSIUM_ION_TRANSPORT	190	-0.444349	-1.76069	0	0.037322	1	3759	tags=37%, list=23%, signal=47%
GO_REGULATION_OF_DNA_DEPENDENT_DNA_REPLICATION	51	-0.534873	-1.75911	0	0.0378946	1	3532	tags=47%, list=21%, signal=60%
GO_NEGATIVE_REGULATION_OF_G_PROTEIN_COUPLED_RECEPTOR_SIGNALING_PATHWAY	47	-0.536388	-1.75893	0.00145138	0.0378475	1	1815	tags=32%, list=11%, signal=36%
HP_SHORT_THUMB	67	-0.503354	-1.75861	0.00143678	0.0378626	1	4165	tags=49%, list=25%, signal=66%
GO_ENDONUCLEOLYTIC_CLEAVAGE_INVOLVED_IN_RRNA_PROCESSING	16	-0.677247	-1.75838	0.00485437	0.0378207	1	3660	tags=56%, list=22%, signal=72%
GO_REGULATION_OF_NEUROTRANSMITTER_TRANSPORT	109	-0.475835	-1.75828	0	0.0377134	1	2621	tags=31%, list=16%, signal=37%
GO_NEGATIVE_REGULATION_OF_NERVOUS_SYSTEM_DEVELOPMENT	277	-0.425379	-1.75716	0	0.0380892	1	3265	tags=31%, list=20%, signal=39%
GO_PEPTIDE_HORMONE_SECRETION	225	-0.439335	-1.75706	0	0.0379723	1	3007	tags=30%, list=18%, signal=36%
GO_POSITIVE_REGULATION_OF_VASCULAR_ASSOCIATED_SMOOTH_MUSCLE_CELL_MIGRATION	15	-0.685082	-1.7569	0	0.0378985	1	1595	tags=27%, list=10%, signal=29%
GO_MATING_BEHAVIOR	20	-0.65739	-1.756	0.00164204	0.0381668	1	2962	tags=40%, list=18%, signal=49%
GO_EAR_MORPHOGENESIS	106	-0.475087	-1.75578	0	0.0381479	1	3269	tags=36%, list=20%, signal=44%
GO_CELLULAR_RESPONSE_TO_PROSTAGLANDIN_E_STIMULUS	15	-0.695223	-1.75444	0.00666667	0.038648	1	1594	tags=40%, list=10%, signal=44%
GO_CARDIAC_MUSCLE_TISSUE_MORPHOGENESIS	57	-0.522571	-1.75289	0.00146843	0.0392386	1	1545	tags=25%, list=9%, signal=27%
GO_RESPONSE_TO_CAFFEINE	16	-0.676665	-1.75234	0.00996678	0.0393745	1	4340	tags=75%, list=26%, signal=102%
GO_NEGATIVE_REGULATION_OF_SYNAPSE_ORGANIZATION	20	-0.647922	-1.7523	0.0015873	0.0392241	1	731	tags=25%, list=4%, signal=26%
GO_VENTRICULAR_CARDIAC_MUSCLE_TISSUE_DEVELOPMENT	52	-0.526691	-1.75148	0.00290698	0.0395088	1	1533	tags=23%, list=9%, signal=25%
GO_AMINE_TRANSPORT	76	-0.500997	-1.74985	0	0.0400875	1	2854	tags=37%, list=17%, signal=44%
GO_GRANULOCYTE_DIFFERENTIATION	32	-0.585013	-1.74967	0.00747384	0.0400211	1	1029	tags=25%, list=6%, signal=27%
GO_POSITIVE_REGULATION_OF_OXIDOREDUCTASE_ACTIVITY	45	-0.541915	-1.74947	0.00302115	0.0399909	1	2106	tags=31%, list=13%, signal=36%
GO_VENTRICULAR_SEPTUM_MORPHOGENESIS	39	-0.558291	-1.74911	0.0014881	0.0400233	1	1182	tags=26%, list=7%, signal=28%
GO_REGULATION_OF_SYNAPTIC_VESICLE_CYCLE	103	-0.473573	-1.74837	0	0.0402542	1	2066	tags=27%, list=13%, signal=31%
GO_BONE_MINERALIZATION	105	-0.473557	-1.74777	0	0.0403643	1	2218	tags=28%, list=13%, signal=32%
GO_LIGAND_GATED_ION_CHANNEL_ACTIVITY	106	-0.469505	-1.74725	0	0.0404564	1	3762	tags=40%, list=23%, signal=51%
GO_SEPTIN_CYTOSKELETON	15	-0.690822	-1.74674	0.00161031	0.0405869	1	1428	tags=33%, list=9%, signal=36%
GO_TRANSPORTER_COMPLEX	271	-0.426088	-1.74633	0	0.0406378	1	3439	tags=33%, list=21%, signal=41%
GO_METAL_ION_TRANSMEMBRANE_TRANSPORTER_ACTIVITY	359	-0.414231	-1.74504	0	0.0410965	1	3569	tags=34%, list=22%, signal=43%
HP_LONG_NOSE	26	-0.60414	-1.74502	0.00469484	0.0409422	1	1369	tags=27%, list=8%, signal=29%
GO_CARDIAC_SEPTUM_MORPHOGENESIS	70	-0.50549	-1.74374	0	0.0414132	1	1533	tags=27%, list=9%, signal=30%
GO_VITAMIN_TRANSPORT	37	-0.558157	-1.74337	0.00152207	0.0414134	1	3060	tags=38%, list=19%, signal=46%
GO_AMEBOIDAL_TYPE_CELL_MIGRATION	367	-0.413395	-1.74314	0	0.0413875	1	2433	tags=26%, list=15%, signal=30%
GO_CATION_CHANNEL_COMPLEX	184	-0.44534	-1.74306	0	0.0412599	1	3276	tags=33%, list=20%, signal=41%
HP_DECREASED_URINE_OUTPUT	17	-0.664193	-1.74301	0.0111465	0.0411206	1	536	tags=24%, list=3%, signal=24%
GO_AXONAL_GROWTH_CONE	29	-0.594782	-1.74266	0.00308642	0.0411509	1	3699	tags=52%, list=22%, signal=67%
GO_ARTERY_DEVELOPMENT	83	-0.493078	-1.74134	0	0.0417079	1	2218	tags=31%, list=13%, signal=36%
GO_DNA_POLYMERASE_COMPLEX	21	-0.644387	-1.74039	0.00630915	0.0420465	1	2779	tags=52%, list=17%, signal=63%
HP_METABOLIC_ALKALOSIS	16	-0.676352	-1.7399	0.0160256	0.0420983	1	3016	tags=44%, list=18%, signal=53%
HP_MATERNAL_DIABETES	28	-0.600152	-1.73969	0.00792393	0.0420707	1	1713	tags=39%, list=10%, signal=44%
HP_ABNORMALITY_OF_THE_DUODENUM	64	-0.503641	-1.73806	0.0013947	0.0427022	1	3952	tags=53%, list=24%, signal=70%
GO_TRANSLATIONAL_TERMINATION	104	-0.470539	-1.73799	0	0.0425653	1	5306	tags=56%, list=32%, signal=82%
GO_ENDOCRINE_PANCREAS_DEVELOPMENT	41	-0.553219	-1.73721	0.00316456	0.0428573	1	2473	tags=37%, list=15%, signal=43%
HP_PERIAURICULAR_SKIN_PITS	35	-0.568524	-1.73609	0	0.0432535	1	4180	tags=49%, list=25%, signal=65%
GO_CELLULAR_RESPONSE_TO_FATTY_ACID	47	-0.540892	-1.73532	0	0.0435451	1	2042	tags=28%, list=12%, signal=31%
GO_AORTA_DEVELOPMENT	52	-0.534603	-1.73517	0.00286123	0.0434763	1	2218	tags=35%, list=13%, signal=40%
GO_MITOCHONDRIAL_TRANSLATIONAL_TERMINATION	89	-0.481446	-1.73408	0	0.0438819	1	5306	tags=57%, list=32%, signal=84%
GO_REGULATION_OF_NEUROBLAST_PROLIFERATION	30	-0.586913	-1.73406	0.00314961	0.0437437	1	2818	tags=40%, list=17%, signal=48%
GO_SODIUM_CHANNEL_ACTIVITY	40	-0.555499	-1.73332	0.00452489	0.0439365	1	3729	tags=50%, list=23%, signal=64%
GO_VOLTAGE_GATED_CALCIUM_CHANNEL_COMPLEX	40	-0.54606	-1.73328	0	0.043803	1	2990	tags=43%, list=18%, signal=52%
GO_CAMP_BINDING	23	-0.619409	-1.73286	0.00792393	0.0438904	1	1367	tags=26%, list=8%, signal=28%
GO_NEGATIVE_REGULATION_OF_NEURON_DIFFERENTIATION	201	-0.435512	-1.73281	0	0.043798	1	1755	tags=24%, list=11%, signal=26%
GO_REGULATION_OF_SYNAPTIC_TRANSMISSION_GABAERGIC	30	-0.585314	-1.73193	0.0032	0.044123	1	2401	tags=30%, list=15%, signal=35%
GO_HEART_MORPHOGENESIS	230	-0.429728	-1.73129	0	0.0443583	1	1800	tags=23%, list=11%, signal=26%
HP_BROAD_HALLUX_PHALANX	17	-0.657147	-1.73123	0.00158983	0.0442219	1	2781	tags=35%, list=17%, signal=42%
GO_ISOPRENOID_BINDING	24	-0.617026	-1.73086	0.00762195	0.0442004	1	3952	tags=58%, list=24%, signal=77%
GO_ARTERY_MORPHOGENESIS	57	-0.519802	-1.72966	0	0.0446216	1	2175	tags=35%, list=13%, signal=40%
HP_ABNORMALITY_OF_THE_AXILLARY_HAIR	41	-0.548237	-1.72813	0	0.0453635	1	3458	tags=49%, list=21%, signal=62%
GO_SECOND_MESSENGER_MEDIATED_SIGNALING	368	-0.415717	-1.72804	0	0.0452566	1	2584	tags=25%, list=16%, signal=29%
GO_GLUTAMATERGIC_SYNAPSE	312	-0.420962	-1.72782	0	0.0451971	1	2621	tags=28%, list=16%, signal=32%
HP_ABNORMAL_CARDIAC_TEST	86	-0.487765	-1.72759	0	0.0451878	1	2106	tags=26%, list=13%, signal=29%
GO_CEREBRAL_CORTEX_NEURON_DIFFERENTIATION	23	-0.613206	-1.72725	0.00473186	0.0452325	1	1755	tags=30%, list=11%, signal=34%
GO_ENDOCRINE_HORMONE_SECRETION	37	-0.553386	-1.7266	0.00295858	0.0454688	1	1417	tags=24%, list=9%, signal=27%
HP_ABNORMAL_SPERMATOGENESIS	91	-0.475065	-1.72634	0.00138122	0.0454551	1	3932	tags=44%, list=24%, signal=57%
GO_REPLICATION_FORK	71	-0.498276	-1.72616	0.0013947	0.0453577	1	2949	tags=46%, list=18%, signal=56%
GO_INSULIN_SECRETION	193	-0.440109	-1.72596	0	0.0453177	1	3007	tags=31%, list=18%, signal=37%
GO_REGULATION_OF_MUSCLE_ORGAN_DEVELOPMENT	125	-0.457356	-1.72585	0	0.0452249	1	4013	tags=38%, list=24%, signal=49%
GO_FIBROBLAST_GROWTH_FACTOR_RECEPTOR_SIGNALING_PATHWAY	97	-0.474217	-1.7254	0	0.0453325	1	3671	tags=31%, list=22%, signal=40%
GO_CELL_FATE_DETERMINATION	35	-0.570247	-1.72513	0.00596125	0.0453381	1	1691	tags=34%, list=10%, signal=38%
GO_RIBOSOMAL_SMALL_SUBUNIT_BIOGENESIS	72	-0.491196	-1.72484	0.00137363	0.0453436	1	4038	tags=44%, list=24%, signal=59%
GO_METANEPHRIC_NEPHRON_MORPHOGENESIS	21	-0.632313	-1.72439	0.00478469	0.0454874	1	2745	tags=48%, list=17%, signal=57%
GO_SODIUM_ION_TRANSMEMBRANE_TRANSPORT	149	-0.444386	-1.72425	0.00126103	0.0454142	1	3499	tags=38%, list=21%, signal=47%
GO_NEPHRON_TUBULE_FORMATION	15	-0.694339	-1.72409	0.00512821	0.0453529	1	3119	tags=53%, list=19%, signal=66%
GO_CELLULAR_RESPONSE_TO_PROSTAGLANDIN_STIMULUS	18	-0.656113	-1.72367	0.00490196	0.0454652	1	1594	tags=33%, list=10%, signal=37%
HP_APLASIA_HYPOPLASIA_OF_THE_THUMB	94	-0.47865	-1.72345	0	0.0454409	1	4165	tags=45%, list=25%, signal=59%
GO_EMBRYONIC_HINDLIMB_MORPHOGENESIS	27	-0.586075	-1.72224	0.00458015	0.0459341	1	3332	tags=56%, list=20%, signal=70%
GO_POSITIVE_REGULATION_OF_MORPHOGENESIS_OF_AN_EPITHELIUM	30	-0.58002	-1.72152	0.0045045	0.0461897	1	952	tags=27%, list=6%, signal=28%
GO_VENTRICULAR_SEPTUM_DEVELOPMENT	69	-0.49757	-1.72107	0	0.0462653	1	2878	tags=32%, list=17%, signal=38%
GO_RIBOSOME_BIOGENESIS	299	-0.417477	-1.72073	0	0.0463187	1	4601	tags=46%, list=28%, signal=62%
GO_NUCLEAR_REPLICATION_FORK	41	-0.545216	-1.71985	0.00145349	0.0466145	1	2949	tags=54%, list=18%, signal=65%
GO_DNA_DEALKYLATION	34	-0.56825	-1.71891	0.00474683	0.0470127	1	2732	tags=35%, list=17%, signal=42%
GO_REGULATION_OF_COLLATERAL_SPROUTING	17	-0.646731	-1.71774	0.00811688	0.047455	1	2906	tags=65%, list=18%, signal=78%
HP_MULTIFACTORIAL_INHERITANCE	61	-0.503465	-1.71683	0.00423131	0.047769	1	2353	tags=26%, list=14%, signal=30%
GO_POSITIVE_REGULATION_OF_MUSCLE_TISSUE_DEVELOPMENT	63	-0.502796	-1.7168	0.002886	0.0476306	1	4013	tags=41%, list=24%, signal=54%
HP_NEONATAL_HYPOGLYCEMIA	28	-0.598947	-1.71596	0	0.0479064	1	3689	tags=50%, list=22%, signal=64%
GO_REGULATION_OF_NMDA_RECEPTOR_ACTIVITY	29	-0.583899	-1.71596	0.00312989	0.0477543	1	1048	tags=28%, list=6%, signal=29%
GO_REGULATION_OF_EPITHELIAL_CELL_DIFFERENTIATION_INVOLVED_IN_KIDNEY_DEVELOPMENT	18	-0.649679	-1.71511	0.00853242	0.0482229	1	2745	tags=44%, list=17%, signal=53%
GO_CATECHOLAMINE_BIOSYNTHETIC_PROCESS	16	-0.681202	-1.71497	0.00481541	0.0481484	1	2822	tags=44%, list=17%, signal=53%
GO_CELL_SURFACE_RECEPTOR_SIGNALING_PATHWAY_INVOLVED_IN_HEART_DEVELOPMENT	29	-0.582308	-1.7139	0.00623053	0.0486055	1	1545	tags=31%, list=9%, signal=34%
GO_MYOSIN_V_BINDING	16	-0.671198	-1.71334	0.00810373	0.0487833	1	1935	tags=44%, list=12%, signal=50%
GO_REGULATION_OF_CELL_CELL_ADHESION	374	-0.40815	-1.71314	0	0.0487496	1	3062	tags=29%, list=19%, signal=35%
GO_SYNAPSE_ORGANIZATION	361	-0.408977	-1.71297	0	0.0486954	1	2690	tags=28%, list=16%, signal=33%
GO_REGULATION_OF_CATION_TRANSMEMBRANE_TRANSPORT	289	-0.419349	-1.71293	0	0.0485615	1	1979	tags=22%, list=12%, signal=25%
HP_ABNORMAL_BREATH_SOUND	46	-0.531854	-1.7128	0.00155521	0.0484699	1	1671	tags=28%, list=10%, signal=31%
GO_TRANSMEMBRANE_RECEPTOR_PROTEIN_SERINE_THREONINE_KINASE_BINDING	19	-0.644155	-1.71204	0.00902256	0.0487381	1	2740	tags=42%, list=17%, signal=50%
GO_MULTICELLULAR_ORGANISMAL_SIGNALING	172	-0.438799	-1.71183	0	0.0487293	1	3291	tags=34%, list=20%, signal=42%
GO_GLYCOSAMINOGLYCAN_BINDING	169	-0.437251	-1.71171	0	0.0486142	1	3040	tags=34%, list=18%, signal=42%
GO_STRIATED_MUSCLE_CELL_DIFFERENTIATION	248	-0.421496	-1.71149	0	0.0485993	1	3154	tags=29%, list=19%, signal=35%
GO_REFLEX	17	-0.661753	-1.71126	0.00837521	0.048591	1	1904	tags=41%, list=12%, signal=47%
GO_HINDLIMB_MORPHOGENESIS	33	-0.566223	-1.70897	0.00310559	0.049695	1	5336	tags=79%, list=32%, signal=116%
GO_PATHWAY_RESTRICTED_SMAD_PROTEIN_PHOSPHORYLATION	59	-0.498556	-1.70893	0.00285307	0.0495648	1	2415	tags=29%, list=15%, signal=34%
HP_SYRINGOMYELIA	19	-0.632322	-1.70866	0.00171821	0.0495807	1	3807	tags=53%, list=23%, signal=68%
GO_COLLATERAL_SPROUTING	24	-0.599552	-1.70863	0.00473186	0.0494549	1	2906	tags=50%, list=18%, signal=61%
GO_THYROID_HORMONE_METABOLIC_PROCESS	24	-0.614293	-1.70827	0.00469484	0.0494846	1	1219	tags=38%, list=7%, signal=40%
GO_PRESYNAPSE_ORGANIZATION	37	-0.554749	-1.70827	0	0.0493364	1	1499	tags=24%, list=9%, signal=27%
GO_REGULATION_OF_SYNAPTIC_TRANSMISSION_GLUTAMATERGIC	59	-0.507439	-1.70825	0.00283688	0.0491959	1	2066	tags=32%, list=13%, signal=37%
HP_CONICAL_INCISOR	18	-0.63774	-1.70822	0.00163666	0.0490894	1	3017	tags=61%, list=18%, signal=75%
GO_REGULATION_OF_PEPTIDE_SECRETION	348	-0.407537	-1.70768	0	0.0493122	1	3375	tags=31%, list=20%, signal=38%
GO_POSITIVE_REGULATION_OF_POTASSIUM_ION_TRANSPORT	35	-0.552193	-1.70716	0.00619195	0.049454	1	1865	tags=31%, list=11%, signal=35%
GO_REGULATION_OF_SYNAPTIC_VESICLE_EXOCYTOSIS	71	-0.48973	-1.70642	0.00143472	0.0497737	1	2621	tags=31%, list=16%, signal=37%
GO_NEURON_SPINE	162	-0.437683	-1.70597	0	0.0498675	1	3043	tags=31%, list=18%, signal=37%
HP_ABNORMAL_CAROTID_ARTERY_MORPHOLOGY	62	-0.496426	-1.70474	0.0027972	0.0503778	1	4056	tags=44%, list=25%, signal=58%
HP_ERECTILE_DYSFUNCTION	51	-0.516439	-1.70468	0.00302572	0.0502861	1	3116	tags=39%, list=19%, signal=48%
GO_LYMPH_VESSEL_DEVELOPMENT	24	-0.604276	-1.70422	0.00632911	0.050391	1	2095	tags=46%, list=13%, signal=52%
GO_COGNITION	252	-0.418638	-1.70372	0	0.050524	1	2140	tags=26%, list=13%, signal=30%
HP_CHROMOSOME_BREAKAGE	26	-0.587636	-1.70367	0.00618238	0.050397	1	3058	tags=42%, list=19%, signal=52%
GO_REGULATION_OF_POSTSYNAPTIC_MEMBRANE_POTENTIAL	110	-0.457979	-1.70351	0.00134589	0.0503484	1	3096	tags=35%, list=19%, signal=42%
GO_VOLTAGE_GATED_POTASSIUM_CHANNEL_ACTIVITY	66	-0.490221	-1.7035	0.00143885	0.0502161	1	3644	tags=39%, list=22%, signal=50%
GO_SYNAPTIC_TRANSMISSION_GABAERGIC	34	-0.567935	-1.7032	0.00470219	0.0502708	1	2401	tags=32%, list=15%, signal=38%
GO_PULMONARY_VALVE_DEVELOPMENT	18	-0.648919	-1.7031	0.00823723	0.0501622	1	665	tags=33%, list=4%, signal=35%
GO_AXIS_SPECIFICATION	76	-0.485183	-1.70238	0	0.0504595	1	2818	tags=37%, list=17%, signal=44%
GO_SINGLE_STRANDED_VIRAL_RNA_REPLICATION_VIA_DOUBLE_STRANDED_DNA_INTERMEDIATE	20	-0.61694	-1.70126	0.00488599	0.0510171	1	1931	tags=35%, list=12%, signal=40%
GO_REGULATION_OF_HAIR_CYCLE	27	-0.586351	-1.70121	0.00154321	0.0509009	1	2905	tags=41%, list=18%, signal=49%
GO_METANEPHRIC_EPITHELIUM_DEVELOPMENT	23	-0.609433	-1.70109	0.00468019	0.0508296	1	1679	tags=39%, list=10%, signal=44%
GO_ACTIN_MEDIATED_CELL_CONTRACTION	101	-0.461354	-1.70102	0	0.0507207	1	2440	tags=29%, list=15%, signal=33%
GO_CELL_CYCLE_G1_S_PHASE_TRANSITION	258	-0.416702	-1.70045	0	0.05089	1	2714	tags=28%, list=16%, signal=32%
GO_POSITIVE_REGULATION_OF_CARDIAC_MUSCLE_CELL_DIFFERENTIATION	17	-0.65163	-1.7004	0.0112903	0.0507721	1	597	tags=29%, list=4%, signal=30%
GO_MULTICELLULAR_ORGANISMAL_RESPONSE_TO_STRESS	60	-0.502234	-1.70036	0	0.0506487	1	1407	tags=28%, list=9%, signal=31%
GO_CARDIAC_MUSCLE_CELL_ACTION_POTENTIAL_INVOLVED_IN_CONTRACTION	45	-0.526427	-1.69997	0.00282885	0.0507419	1	3014	tags=44%, list=18%, signal=54%
HP_IMPAIRED_GLUCOSE_TOLERANCE	26	-0.596039	-1.699	0.00625	0.0511892	1	3689	tags=50%, list=22%, signal=64%
HP_ABSENT_TESTIS	23	-0.604076	-1.69887	0.00306279	0.05114	1	3932	tags=65%, list=24%, signal=86%
GO_MEMORY	105	-0.463313	-1.69863	0	0.0511381	1	2962	tags=35%, list=18%, signal=43%
GO_FATTY_ACYL_COA_BIOSYNTHETIC_PROCESS	30	-0.569615	-1.69784	0.00160256	0.0514513	1	4960	tags=73%, list=30%, signal=105%
GO_ANTERIOR_POSTERIOR_PATTERN_SPECIFICATION	188	-0.426079	-1.69775	0	0.051365	1	3469	tags=37%, list=21%, signal=47%
HP_SECONDARY_GROWTH_HORMONE_DEFICIENCY	18	-0.638622	-1.69773	0.00481541	0.0512423	1	2886	tags=39%, list=18%, signal=47%
GO_TRANSFORMING_GROWTH_FACTOR_BETA_PRODUCTION	34	-0.563652	-1.69723	0.00302572	0.0513965	1	1597	tags=26%, list=10%, signal=29%
GO_SENSORY_PERCEPTION_OF_MECHANICAL_STIMULUS	149	-0.437904	-1.69699	0	0.0513936	1	2625	tags=26%, list=16%, signal=31%
GO_URETER_DEVELOPMENT	17	-0.655966	-1.69631	0.00516351	0.051635	1	3661	tags=71%, list=22%, signal=91%
GO_NEUROTRANSMITTER_RECEPTOR_ACTIVITY	69	-0.494106	-1.6963	0	0.0515007	1	3096	tags=33%, list=19%, signal=41%
HP_HYPERGLYCEMIA	35	-0.542994	-1.69503	0.00895522	0.052122	1	3900	tags=49%, list=24%, signal=63%
GO_CD4_POSITIVE_ALPHA_BETA_T_CELL_CYTOKINE_PRODUCTION	18	-0.630577	-1.69335	0.00805153	0.0529643	1	951	tags=22%, list=6%, signal=24%
GO_REGULATION_OF_SYSTEM_PROCESS	498	-0.397108	-1.69203	0	0.053576	1	3071	tags=28%, list=19%, signal=33%
GO_RESPONSE_TO_RETINOIC_ACID	98	-0.460496	-1.69203	0	0.0534409	1	1679	tags=23%, list=10%, signal=26%
GO_POSITIVE_REGULATION_OF_SYNAPTIC_TRANSMISSION	145	-0.442108	-1.6919	0	0.0533756	1	3043	tags=34%, list=18%, signal=41%
GO_G_PROTEIN_BETA_GAMMA_SUBUNIT_COMPLEX_BINDING	18	-0.637157	-1.69069	0.0152801	0.0538854	1	1939	tags=39%, list=12%, signal=44%
GO_POSITIVE_REGULATION_OF_EMBRYONIC_DEVELOPMENT	35	-0.555638	-1.69012	0.00445765	0.0540311	1	1679	tags=31%, list=10%, signal=35%
GO_POSITIVE_REGULATION_OF_WNT_SIGNALING_PATHWAY	169	-0.43104	-1.69004	0	0.0539349	1	1799	tags=19%, list=11%, signal=21%
GO_CRANIAL_SKELETAL_SYSTEM_DEVELOPMENT	63	-0.493158	-1.69002	0.00424929	0.0538008	1	3169	tags=40%, list=19%, signal=49%
HP_EMPHYSEMA	43	-0.526249	-1.68967	0.00447761	0.053869	1	2726	tags=35%, list=17%, signal=42%
HP_ABNORMAL_NUMBER_OF_TEETH	277	-0.412191	-1.68903	0	0.0540933	1	3458	tags=33%, list=21%, signal=41%
GO_POSITIVE_REGULATION_OF_KIDNEY_DEVELOPMENT	34	-0.556812	-1.68832	0	0.0543309	1	952	tags=29%, list=6%, signal=31%
GO_POSITIVE_REGULATION_OF_VASOCONSTRICTION	28	-0.579645	-1.68821	0.00615385	0.0542735	1	2130	tags=39%, list=13%, signal=45%
GO_EMBRYONIC_HEMOPOIESIS	21	-0.612441	-1.68818	0.00819672	0.0541547	1	894	tags=24%, list=5%, signal=25%
GO_SMOOTH_MUSCLE_CELL_PROLIFERATION	126	-0.446048	-1.68811	0.00130548	0.0540746	1	2994	tags=33%, list=18%, signal=39%
GO_CARDIAC_CHAMBER_DEVELOPMENT	157	-0.435532	-1.68776	0	0.0541814	1	2878	tags=29%, list=17%, signal=35%
GO_B_CELL_PROLIFERATION	68	-0.487102	-1.68754	0	0.0541716	1	2160	tags=28%, list=13%, signal=32%
GO_OSTEOBLAST_DIFFERENTIATION	197	-0.425917	-1.68685	0	0.0544633	1	3331	tags=33%, list=20%, signal=41%
HP_SUPRAVENTRICULAR_ARRHYTHMIA	90	-0.46601	-1.68677	0	0.0543777	1	2109	tags=26%, list=13%, signal=29%
GO_RESPIRATORY_SYSTEM_DEVELOPMENT	183	-0.429554	-1.68673	0	0.054249	1	4340	tags=44%, list=26%, signal=59%
GO_REGULATION_OF_CELL_CELL_ADHESION_MEDIATED_BY_CADHERIN	21	-0.625787	-1.68661	0.00636943	0.0541671	1	1418	tags=38%, list=9%, signal=42%
GO_MATURATION_OF_LSU_RRNA	28	-0.57143	-1.68602	0.0075643	0.0543585	1	4601	tags=57%, list=28%, signal=79%
GO_TELENCEPHALON_DEVELOPMENT	229	-0.422154	-1.6854	0	0.0546175	1	2556	tags=28%, list=16%, signal=33%
GO_TRANSPOSITION	28	-0.584708	-1.68495	0.00305344	0.0547724	1	1931	tags=36%, list=12%, signal=40%
GO_COCHLEA_DEVELOPMENT	41	-0.533057	-1.68494	0.00289436	0.054633	1	1121	tags=29%, list=7%, signal=31%
GO_ENDOTHELIAL_CELL_PROLIFERATION	133	-0.440032	-1.68447	0	0.054801	1	2095	tags=26%, list=13%, signal=30%
GO_POTASSIUM_ION_IMPORT_ACROSS_PLASMA_MEMBRANE	42	-0.524414	-1.68438	0.00298507	0.0547076	1	3499	tags=43%, list=21%, signal=54%
GO_LYMPHOID_PROGENITOR_CELL_DIFFERENTIATION	17	-0.652862	-1.68435	0.00498339	0.0545919	1	2900	tags=47%, list=18%, signal=57%
GO_REGULATION_OF_NEUROTRANSMITTER_RECEPTOR_ACTIVITY	64	-0.497103	-1.68307	0.00282088	0.0553399	1	1976	tags=28%, list=12%, signal=32%
HP_ABNORMAL_ST_SEGMENT	25	-0.596481	-1.6827	0.00797448	0.0554203	1	1110	tags=28%, list=7%, signal=30%
HP_ABNORMALITY_OF_RENAL_EXCRETION	48	-0.517255	-1.68181	0.00455235	0.0558169	1	2014	tags=21%, list=12%, signal=24%
GO_SEGMENTATION	82	-0.470932	-1.68136	0	0.0559461	1	3119	tags=38%, list=19%, signal=46%
HP_HEART_BLOCK	79	-0.474819	-1.68118	0	0.0559098	1	1865	tags=24%, list=11%, signal=27%
GO_PROTEIN_TRIMERIZATION	16	-0.653658	-1.68115	0.0110585	0.055793	1	1460	tags=38%, list=9%, signal=41%
GO_CELL_FATE_SPECIFICATION	80	-0.479132	-1.68104	0	0.0557405	1	1701	tags=29%, list=10%, signal=32%
GO_SKELETAL_MUSCLE_ADAPTATION	21	-0.605734	-1.68086	0.00958466	0.0557189	1	541	tags=14%, list=3%, signal=15%
HP_GOUT	16	-0.649568	-1.68065	0.0134003	0.0556669	1	2877	tags=44%, list=17%, signal=53%
GO_NEGATIVE_REGULATION_OF_LEUKOCYTE_DIFFERENTIATION	84	-0.462949	-1.68043	0.00136612	0.0556786	1	2818	tags=31%, list=17%, signal=37%
GO_REGULATION_OF_MUSCLE_CELL_DIFFERENTIATION	141	-0.440054	-1.68029	0.00247525	0.0556434	1	3163	tags=29%, list=19%, signal=36%
GO_FIBROBLAST_GROWTH_FACTOR_BINDING	23	-0.608901	-1.68024	0.00830565	0.0555343	1	1898	tags=35%, list=12%, signal=39%
GO_MATURATION_OF_SSU_RRNA	50	-0.51412	-1.67973	0.00148588	0.0557184	1	4038	tags=52%, list=24%, signal=69%
GO_POSITIVE_REGULATION_OF_PROTEIN_DEPOLYMERIZATION	19	-0.628775	-1.67926	0.00340715	0.055877	1	2708	tags=37%, list=16%, signal=44%
HP_ALKALOSIS	26	-0.587636	-1.6785	0.00826446	0.0561688	1	3514	tags=42%, list=21%, signal=54%
HP_HYPOKALEMIA	50	-0.513397	-1.67639	0.003003	0.0572568	1	2902	tags=34%, list=18%, signal=41%
GO_ACTIN_FILAMENT_BASED_MOVEMENT	131	-0.445755	-1.67548	0	0.0577414	1	2440	tags=27%, list=15%, signal=32%
GO_REGULATION_OF_ENDOCRINE_PROCESS	32	-0.56347	-1.67546	0.00598802	0.0576127	1	1417	tags=25%, list=9%, signal=27%
GO_HOMEOSTASIS_OF_NUMBER_OF_CELLS_WITHIN_A_TISSUE	26	-0.581589	-1.67532	0.00623053	0.0575577	1	1405	tags=38%, list=9%, signal=42%
HP_SYNCOPE	81	-0.471125	-1.67491	0.00138696	0.0576588	1	3014	tags=31%, list=18%, signal=38%
HP_ABNORMAL_HEART_SOUND	21	-0.605933	-1.67469	0.00483092	0.0577002	1	1420	tags=24%, list=9%, signal=26%
HP_ABNORMALITY_OF_CHROMOSOME_STABILITY	47	-0.518555	-1.67445	0.00440529	0.057763	1	3932	tags=45%, list=24%, signal=59%
GO_MHC_CLASS_II_PROTEIN_COMPLEX_BINDING	15	-0.665808	-1.67392	0.00837521	0.0579829	1	1549	tags=40%, list=9%, signal=44%
GO_POSITIVE_REGULATION_OF_RELEASE_OF_SEQUESTERED_CALCIUM_ION_INTO_CYTOSOL	34	-0.546346	-1.67255	0.00304414	0.0587185	1	2076	tags=24%, list=13%, signal=27%
GO_REGULATION_OF_LEUKOCYTE_PROLIFERATION	195	-0.415757	-1.67253	0	0.0586002	1	2152	tags=23%, list=13%, signal=26%
GO_DNA_DEPENDENT_ATPASE_ACTIVITY	105	-0.453319	-1.67238	0	0.058562	1	4042	tags=48%, list=25%, signal=63%
HP_ABNORMAL_ATRIOVENTRICULAR_CONDUCTION	58	-0.497486	-1.67232	0.002886	0.0584634	1	2352	tags=31%, list=14%, signal=36%
GO_NEURON_PROJECTION_TERMINUS	120	-0.446165	-1.67185	0	0.058645	1	2323	tags=26%, list=14%, signal=30%
GO_POSITIVE_REGULATION_OF_NERVOUS_SYSTEM_DEVELOPMENT	473	-0.391757	-1.67049	0	0.059421	1	2919	tags=26%, list=18%, signal=30%
GO_POSITIVE_REGULATION_OF_GLUCOSE_TRANSMEMBRANE_TRANSPORT	40	-0.531079	-1.6702	0.00154083	0.059476	1	1871	tags=23%, list=11%, signal=25%
GO_G_PROTEIN_COUPLED_AMINE_RECEPTOR_ACTIVITY	27	-0.578611	-1.67007	0.00470219	0.0594285	1	1892	tags=33%, list=11%, signal=38%
GO_CALCIUM_ION_REGULATED_EXOCYTOSIS	57	-0.498605	-1.66992	0.00433526	0.0593891	1	2985	tags=39%, list=18%, signal=47%
GO_RESPONSE_TO_PROSTAGLANDIN_E	21	-0.619927	-1.66961	0.00936037	0.0594383	1	1594	tags=33%, list=10%, signal=37%
GO_POSITIVE_REGULATION_OF_PRI_MIRNA_TRANSCRIPTION_BY_RNA_POLYMERASE_II	37	-0.53044	-1.66949	0.00895522	0.0594017	1	1947	tags=32%, list=12%, signal=37%
GO_EYE_MORPHOGENESIS	138	-0.436374	-1.66943	0	0.0593027	1	2514	tags=32%, list=15%, signal=37%
GO_NEGATIVE_REGULATION_OF_MUSCLE_CONTRACTION	21	-0.613366	-1.66835	0.00934579	0.059899	1	343	tags=19%, list=2%, signal=19%
HP_GAZE_EVOKED_NYSTAGMUS	33	-0.546023	-1.66749	0.00911854	0.0603216	1	2153	tags=27%, list=13%, signal=31%
GO_FOREBRAIN_DEVELOPMENT	339	-0.399224	-1.66735	0	0.0602754	1	2884	tags=27%, list=17%, signal=32%
GO_HEART_VALVE_DEVELOPMENT	57	-0.492603	-1.66684	0.00292398	0.060435	1	1134	tags=23%, list=7%, signal=24%
GO_CARTILAGE_DEVELOPMENT	172	-0.428442	-1.6667	0	0.060394	1	2834	tags=31%, list=17%, signal=37%
GO_REGULATION_OF_RETINOIC_ACID_RECEPTOR_SIGNALING_PATHWAY	17	-0.651116	-1.66627	0.00796178	0.0605887	1	1326	tags=29%, list=8%, signal=32%
GO_POSITIVE_REGULATION_OF_CYTOSOLIC_CALCIUM_ION_CONCENTRATION_INVOLVED_IN_PHOSPHOLIPASE_C_ACTIVATING_G_PROTEIN_COUPLED_SIGNALING_PATHWAY	28	-0.5819	-1.66574	0.00904977	0.0608851	1	1405	tags=36%, list=9%, signal=39%
HP_TRANSIENT_GLOBAL_AMNESIA	19	-0.609983	-1.66543	0.00815661	0.0609124	1	1034	tags=26%, list=6%, signal=28%
GO_ENDOCHONDRAL_BONE_MORPHOGENESIS	52	-0.505097	-1.66543	0.00737463	0.0607765	1	2353	tags=37%, list=14%, signal=42%
GO_FOREBRAIN_CELL_MIGRATION	50	-0.500768	-1.6653	0.00730994	0.0607224	1	2528	tags=34%, list=15%, signal=40%
GO_CRANIAL_NERVE_DEVELOPMENT	44	-0.51976	-1.66521	0.010687	0.0606282	1	1533	tags=30%, list=9%, signal=32%
HP_MALE_SEXUAL_DYSFUNCTION	62	-0.491209	-1.66455	0.00557103	0.0609308	1	3458	tags=40%, list=21%, signal=51%
GO_POSITIVE_REGULATION_OF_HORMONE_SECRETION	112	-0.446069	-1.66452	0	0.0608163	1	1860	tags=20%, list=11%, signal=22%
GO_INTRASPECIES_INTERACTION_BETWEEN_ORGANISMS	41	-0.526421	-1.66403	0.0030581	0.0610169	1	3027	tags=37%, list=18%, signal=45%
GO_MYOTUBE_CELL_DEVELOPMENT	32	-0.561547	-1.66345	0.0119225	0.0612163	1	3133	tags=38%, list=19%, signal=46%
GO_AORTA_MORPHOGENESIS	28	-0.56115	-1.66289	0.0127389	0.0614423	1	2095	tags=39%, list=13%, signal=45%
GO_REGULATION_OF_T_CELL_DIFFERENTIATION	125	-0.438815	-1.66282	0.00129199	0.0613602	1	3062	tags=30%, list=19%, signal=37%
HP_SELECTIVE_TOOTH_AGENESIS	29	-0.570789	-1.66276	0.00613497	0.0612811	1	3407	tags=52%, list=21%, signal=65%
GO_FATTY_ACYL_COA_METABOLIC_PROCESS	38	-0.528328	-1.66263	0.00443131	0.0612096	1	4960	tags=63%, list=30%, signal=90%
GO_NEURON_TO_NEURON_SYNAPSE	335	-0.400084	-1.66238	0	0.0612277	1	2624	tags=24%, list=16%, signal=28%
GO_VOLTAGE_GATED_SODIUM_CHANNEL_ACTIVITY	22	-0.60357	-1.66228	0.00490998	0.061132	1	3352	tags=55%, list=20%, signal=68%
HP_FACIAL_ASYMMETRY	103	-0.451437	-1.66225	0	0.0610044	1	4819	tags=50%, list=29%, signal=70%
GO_CELL_DIFFERENTIATION_INVOLVED_IN_METANEPHROS_DEVELOPMENT	21	-0.610174	-1.66217	0.00840336	0.0609243	1	2745	tags=38%, list=17%, signal=46%
GO_MUSCLE_FILAMENT_SLIDING	30	-0.565224	-1.66171	0.00460123	0.0610732	1	1189	tags=20%, list=7%, signal=22%
HP_ABNORMALITY_OF_THE_CHOANAE	109	-0.450219	-1.66136	0.00260417	0.061177	1	3932	tags=46%, list=24%, signal=60%
HP_APLASIA_HYPOPLASIA_OF_THE_ULNA	59	-0.49618	-1.66121	0.00558659	0.0611754	1	3932	tags=49%, list=24%, signal=64%
GO_NEURON_CELLULAR_HOMEOSTASIS	29	-0.574465	-1.66119	0.00629921	0.0610589	1	3153	tags=52%, list=19%, signal=64%
HP_ABNORMAL_HYPOTHALAMUS_PHYSIOLOGY	31	-0.550648	-1.66045	0.00627943	0.0614746	1	3458	tags=39%, list=21%, signal=49%
GO_NEURON_FATE_COMMITMENT	52	-0.4954	-1.6597	0.00719425	0.0619007	1	2818	tags=33%, list=17%, signal=39%
GO_REGULATION_OF_TRANSPOSITION	23	-0.595853	-1.6596	0.0111111	0.06181	1	1931	tags=39%, list=12%, signal=44%
GO_POSITIVE_REGULATION_OF_CELL_CELL_ADHESION	237	-0.409589	-1.65861	0	0.0623014	1	2604	tags=26%, list=16%, signal=31%
GO_LUMENAL_SIDE_OF_ENDOPLASMIC_RETICULUM_MEMBRANE	25	-0.58464	-1.65806	0.00934579	0.0625439	1	1055	tags=24%, list=6%, signal=26%
GO_POSITIVE_REGULATION_OF_OSTEOBLAST_DIFFERENTIATION	55	-0.499254	-1.65744	0.00294985	0.0628723	1	3475	tags=42%, list=21%, signal=53%
GO_CAMERA_TYPE_EYE_MORPHOGENESIS	111	-0.445936	-1.65717	0	0.0629176	1	2320	tags=32%, list=14%, signal=36%
GO_HEART_PROCESS	245	-0.412333	-1.6569	0	0.0629457	1	3014	tags=29%, list=18%, signal=34%
HP_SUPRAVENTRICULAR_TACHYCARDIA	32	-0.554352	-1.65658	0.0107692	0.0630577	1	1545	tags=31%, list=9%, signal=34%
GO_ENTEROENDOCRINE_CELL_DIFFERENTIATION	25	-0.587455	-1.65652	0.00620155	0.0629732	1	2194	tags=32%, list=13%, signal=37%
HP_ABSENT_FOREARM_BONE	24	-0.589983	-1.65613	0	0.0631296	1	3209	tags=50%, list=19%, signal=62%
GO_PROSTATE_GLAND_DEVELOPMENT	43	-0.513775	-1.65556	0.00746269	0.0633952	1	2914	tags=35%, list=18%, signal=42%
GO_REGULATION_OF_NEUROTRANSMITTER_LEVELS	206	-0.415869	-1.65426	0	0.0642182	1	2538	tags=29%, list=15%, signal=33%
HP_APLASIA_HYPOPLASIA_OF_THE_UVULA	25	-0.574359	-1.65423	0.00953895	0.064094	1	4982	tags=68%, list=30%, signal=97%
GO_MITOCHONDRIAL_GENE_EXPRESSION	165	-0.428232	-1.65362	0	0.064401	1	5331	tags=54%, list=32%, signal=79%
GO_REGULATION_OF_HAIR_FOLLICLE_DEVELOPMENT	19	-0.627329	-1.65317	0.00332226	0.0645836	1	665	tags=26%, list=4%, signal=27%
HP_CARDIAC_CONDUCTION_ABNORMALITY	90	-0.463547	-1.65278	0.00137363	0.0647373	1	2352	tags=26%, list=14%, signal=30%
GO_REGULATION_OF_LIPID_TRANSPORT	98	-0.448688	-1.65249	0	0.0647842	1	2223	tags=24%, list=13%, signal=28%
GO_SYNAPTIC_MEMBRANE	308	-0.396041	-1.65247	0	0.0646625	1	2428	tags=25%, list=15%, signal=29%
GO_DNA_HELICASE_ACTIVITY	76	-0.463781	-1.65232	0.00413793	0.0646535	1	2994	tags=39%, list=18%, signal=48%
GO_SMOOTH_MUSCLE_CONTRACTION	85	-0.462804	-1.6519	0	0.0647403	1	2455	tags=28%, list=15%, signal=33%
GO_ORGANELLAR_RIBOSOME	87	-0.464855	-1.65178	0.00137931	0.0646964	1	5306	tags=55%, list=32%, signal=81%
GO_PRESYNAPSE	450	-0.388334	-1.65098	0	0.0651479	1	2323	tags=24%, list=14%, signal=27%
GO_REGIONALIZATION	306	-0.402228	-1.65065	0	0.0652428	1	3253	tags=34%, list=20%, signal=41%
GO_NUCLEOBASE_METABOLIC_PROCESS	34	-0.548866	-1.64913	0.0155521	0.0661271	1	4823	tags=59%, list=29%, signal=83%
GO_ERK1_AND_ERK2_CASCADE	254	-0.40466	-1.64896	0	0.066129	1	3567	tags=35%, list=22%, signal=44%
GO_MATING	32	-0.553357	-1.6489	0.00149031	0.0660412	1	2455	tags=34%, list=15%, signal=40%
GO_MONOCARBOXYLIC_ACID_BINDING	54	-0.498747	-1.6489	0.00755287	0.0659076	1	3518	tags=37%, list=21%, signal=47%
GO_EMBRYONIC_ORGAN_MORPHOGENESIS	270	-0.403501	-1.64874	0	0.0659012	1	3269	tags=32%, list=20%, signal=39%
HP_SKIN_PIT	47	-0.505446	-1.64869	0.00879765	0.0658051	1	4180	tags=47%, list=25%, signal=63%
GO_LIGAND_GATED_CATION_CHANNEL_ACTIVITY	92	-0.456354	-1.64822	0.00134228	0.0660272	1	3762	tags=40%, list=23%, signal=52%
HP_SUBARACHNOID_HEMORRHAGE	31	-0.55066	-1.64793	0.00299401	0.0661164	1	3275	tags=52%, list=20%, signal=64%
GO_SOMATIC_STEM_CELL_POPULATION_MAINTENANCE	66	-0.473865	-1.64659	0.0056101	0.0668779	1	1121	tags=18%, list=7%, signal=19%
GO_FATTY_ACID_LIGASE_ACTIVITY	17	-0.638609	-1.64625	0.0131148	0.0669263	1	3906	tags=59%, list=24%, signal=77%
GO_NEGATIVE_REGULATION_OF_KIDNEY_DEVELOPMENT	15	-0.65651	-1.64612	0.00500835	0.0668971	1	2818	tags=47%, list=17%, signal=56%
GO_PHAGOLYSOSOME_ASSEMBLY	15	-0.649938	-1.64605	0.00665557	0.0667913	1	1377	tags=40%, list=8%, signal=44%
GO_RRNA_METABOLIC_PROCESS	229	-0.407829	-1.64581	0	0.0668597	1	4208	tags=42%, list=26%, signal=56%
GO_NEURONAL_ACTION_POTENTIAL	27	-0.566404	-1.64534	0.0188088	0.0670766	1	3754	tags=56%, list=23%, signal=72%
HP_APLASIA_HYPOPLASIA_OF_THE_UTERUS	56	-0.489798	-1.64479	0.00280899	0.0673492	1	3952	tags=45%, list=24%, signal=59%
GO_ICOSANOID_BIOSYNTHETIC_PROCESS	50	-0.500578	-1.64413	0.00441826	0.0676565	1	4636	tags=48%, list=28%, signal=67%
GO_EXTERNAL_SIDE_OF_PLASMA_MEMBRANE	272	-0.404271	-1.64313	0	0.0682656	1	2572	tags=24%, list=16%, signal=28%
HP_HYPOPITUITARISM	133	-0.437139	-1.64289	0.00125157	0.0682856	1	3718	tags=38%, list=23%, signal=49%
GO_MACROPHAGE_DIFFERENTIATION	41	-0.518132	-1.64278	0.00742942	0.0682454	1	3123	tags=32%, list=19%, signal=39%
GO_MONONUCLEAR_CELL_DIFFERENTIATION	33	-0.5371	-1.64263	0.00607903	0.0681964	1	1220	tags=30%, list=7%, signal=33%
GO_STEROID_CATABOLIC_PROCESS	23	-0.580364	-1.64243	0.0207337	0.0681832	1	1163	tags=17%, list=7%, signal=19%
GO_RIBOSOMAL_LARGE_SUBUNIT_BIOGENESIS	72	-0.474276	-1.64234	0.00288184	0.068128	1	5495	tags=56%, list=33%, signal=83%
HP_ABNORMAL_LYMPHOCYTE_COUNT	101	-0.447632	-1.64216	0.00132626	0.0681105	1	2371	tags=24%, list=14%, signal=28%
GO_GLANDULAR_EPITHELIAL_CELL_DIFFERENTIATION	45	-0.5083	-1.64215	0.00308166	0.0679869	1	2194	tags=31%, list=13%, signal=36%
HP_BUNDLE_BRANCH_BLOCK	44	-0.503567	-1.64154	0.00730994	0.0683341	1	1110	tags=20%, list=7%, signal=22%
GO_CELL_JUNCTION_MAINTENANCE	29	-0.555649	-1.64128	0.00927357	0.0683802	1	3418	tags=41%, list=21%, signal=52%
GO_POSITIVE_REGULATION_OF_CALCIUM_ION_TRANSMEMBRANE_TRANSPORT	61	-0.484875	-1.64086	0.00148368	0.0685538	1	2076	tags=25%, list=13%, signal=28%
GO_NEGATIVE_REGULATION_OF_CARDIOCYTE_DIFFERENTIATION	21	-0.597366	-1.64022	0.008	0.0689	1	1545	tags=24%, list=9%, signal=26%
GO_CARDIAC_RIGHT_VENTRICLE_MORPHOGENESIS	17	-0.626097	-1.64	0.0134003	0.0689274	1	1533	tags=35%, list=9%, signal=39%
GO_RESPONSE_TO_LEUKEMIA_INHIBITORY_FACTOR	90	-0.4522	-1.63993	0.00137363	0.0688407	1	2994	tags=39%, list=18%, signal=47%
HP_ABNORMALITY_OF_BLOOD_CIRCULATION	257	-0.403476	-1.63987	0	0.0687503	1	3339	tags=29%, list=20%, signal=36%
HP_FIRST_DEGREE_ATRIOVENTRICULAR_BLOCK	23	-0.584784	-1.63986	0.010989	0.0686297	1	1110	tags=30%, list=7%, signal=33%
GO_IMMUNE_RECEPTOR_ACTIVITY	107	-0.446097	-1.63901	0.00127877	0.069107	1	1408	tags=20%, list=9%, signal=21%
GO_NEGATIVE_REGULATION_OF_PEPTIDE_HORMONE_SECRETION	37	-0.520081	-1.63861	0.00750751	0.0692225	1	2716	tags=35%, list=16%, signal=42%
GO_NEGATIVE_REGULATION_OF_T_CELL_DIFFERENTIATION	38	-0.527888	-1.63765	0.00761035	0.0698182	1	2818	tags=37%, list=17%, signal=44%
GO_NEGATIVE_REGULATION_OF_LYMPHOCYTE_DIFFERENTIATION	45	-0.503063	-1.63736	0.00595238	0.0698757	1	2818	tags=33%, list=17%, signal=40%
GO_MIDDLE_EAR_MORPHOGENESIS	18	-0.625535	-1.63721	0.012987	0.0698555	1	1958	tags=39%, list=12%, signal=44%
GO_HYDROLASE_ACTIVITY_ACTING_ON_CARBON_NITROGEN_BUT_NOT_PEPTIDE_BONDS_IN_CYCLIC_AMIDINES	32	-0.541432	-1.63692	0.0123839	0.0699707	1	1960	tags=38%, list=12%, signal=42%
GO_PROTEIN_ACTIVATION_CASCADE	21	-0.587431	-1.63689	0.0163666	0.0698644	1	2189	tags=43%, list=13%, signal=49%
HP_HEMIPLEGIA	28	-0.565973	-1.63661	0.0111821	0.0699619	1	2598	tags=39%, list=16%, signal=47%
GO_CYCLIC_NUCLEOTIDE_BINDING	36	-0.531772	-1.6365	0.0121766	0.069918	1	1367	tags=19%, list=8%, signal=21%
GO_REGULATION_OF_TRANS_SYNAPTIC_SIGNALING	391	-0.388936	-1.63612	0	0.0700834	1	2621	tags=26%, list=16%, signal=30%
GO_REGULATION_OF_RELEASE_OF_SEQUESTERED_CALCIUM_ION_INTO_CYTOSOL	66	-0.480456	-1.63599	0.0042796	0.0700543	1	2352	tags=24%, list=14%, signal=28%
GO_LEUKOCYTE_PROLIFERATION	247	-0.404652	-1.63522	0	0.0704659	1	2160	tags=23%, list=13%, signal=26%
GO_CELL_PROJECTION_MEMBRANE	308	-0.393988	-1.6348	0	0.0706401	1	1995	tags=21%, list=12%, signal=23%
GO_NEGATIVE_REGULATION_OF_BLOOD_PRESSURE	35	-0.531864	-1.63307	0.00437318	0.0718415	1	254	tags=17%, list=2%, signal=17%
GO_PYRIMIDINE_NUCLEOBASE_METABOLIC_PROCESS	16	-0.632406	-1.63231	0.0163132	0.0723404	1	4753	tags=63%, list=29%, signal=88%
GO_SLEEP	25	-0.565775	-1.6316	0.00463679	0.0726834	1	3718	tags=48%, list=23%, signal=62%
GO_NOTOCHORD_DEVELOPMENT	17	-0.627174	-1.6308	0.0161031	0.0731452	1	2396	tags=47%, list=15%, signal=55%
GO_BLOOD_VESSEL_ENDOTHELIAL_CELL_PROLIFERATION_INVOLVED_IN_SPROUTING_ANGIOGENESIS	21	-0.610643	-1.63076	0.0146341	0.0730371	1	1407	tags=38%, list=9%, signal=42%
GO_REGULATION_OF_EMBRYONIC_DEVELOPMENT	120	-0.440871	-1.63064	0.00133869	0.0729841	1	3035	tags=31%, list=18%, signal=38%
GO_REGULATION_OF_SODIUM_ION_TRANSPORT	81	-0.467387	-1.63009	0.00134228	0.0732583	1	1820	tags=26%, list=11%, signal=29%
GO_REGULATION_OF_GLUTAMATE_RECEPTOR_SIGNALING_PATHWAY	53	-0.490758	-1.63007	0.00292398	0.0731381	1	1048	tags=23%, list=6%, signal=24%
GO_TRACHEA_DEVELOPMENT	19	-0.612504	-1.62883	0.0131796	0.0740719	1	4254	tags=58%, list=26%, signal=78%
GO_CONNECTIVE_TISSUE_DEVELOPMENT	229	-0.403138	-1.62846	0	0.0741988	1	2672	tags=30%, list=16%, signal=35%
GO_T_CELL_MEDIATED_IMMUNITY	85	-0.454876	-1.62842	0.00140449	0.0741005	1	2304	tags=26%, list=14%, signal=30%
GO_ADENYLATE_CYCLASE_INHIBITING_G_PROTEIN_COUPLED_RECEPTOR_SIGNALING_PATHWAY	68	-0.470675	-1.62819	0.00416667	0.0741271	1	2869	tags=34%, list=17%, signal=41%
GO_REGULATION_OF_MYOBLAST_DIFFERENTIATION	42	-0.516491	-1.62805	0.00719425	0.0741224	1	1400	tags=29%, list=8%, signal=31%
GO_REGULATION_OF_ODONTOGENESIS	21	-0.586309	-1.62751	0.0161551	0.0743951	1	4229	tags=57%, list=26%, signal=77%
GO_LEARNING	124	-0.431891	-1.62693	0	0.0746833	1	1976	tags=27%, list=12%, signal=31%
GO_NEGATIVE_REGULATION_OF_SECRETION	162	-0.416591	-1.62647	0	0.0749025	1	3042	tags=33%, list=18%, signal=40%
GO_REGULATION_OF_OSTEOBLAST_DIFFERENTIATION	102	-0.444267	-1.62578	0.00133333	0.0752892	1	3475	tags=36%, list=21%, signal=46%
HP_ABNORMALITY_OF_THE_UTERUS	190	-0.410466	-1.62449	0	0.0761716	1	3952	tags=38%, list=24%, signal=50%
GO_VIRAL_RNA_GENOME_REPLICATION	34	-0.53997	-1.62442	0.0148148	0.0760896	1	1931	tags=29%, list=12%, signal=33%
GO_POSITIVE_REGULATION_OF_SECRETION	311	-0.394409	-1.62415	0	0.0761693	1	2335	tags=22%, list=14%, signal=25%
GO_EPITHELIAL_TUBE_MORPHOGENESIS	302	-0.390786	-1.62394	0	0.076202	1	2539	tags=27%, list=15%, signal=31%
HP_CHEST_PAIN	83	-0.452038	-1.62384	0.00405954	0.0761325	1	2348	tags=28%, list=14%, signal=32%
HP_GENU_VARUM	48	-0.50136	-1.62384	0.010479	0.0759962	1	2462	tags=31%, list=15%, signal=37%
HP_ABNORMALITY_OF_THE_HYPOTHALAMUS_PITUITARY_AXIS	289	-0.391892	-1.62347	0	0.0761181	1	3958	tags=36%, list=24%, signal=47%
GO_ORGANIC_ACID_BINDING	180	-0.409999	-1.62329	0	0.0761544	1	3055	tags=29%, list=19%, signal=36%
HP_ABNORMALITY_OF_THE_URETHRA	309	-0.390339	-1.62236	0	0.0767067	1	3058	tags=28%, list=19%, signal=34%
GO_POSITIVE_REGULATION_OF_CALCIUM_ION_TRANSPORT	101	-0.438062	-1.62234	0.00129534	0.0765764	1	4305	tags=39%, list=26%, signal=52%
GO_REGULATION_OF_CALCIUM_ION_TRANSMEMBRANE_TRANSPORT	128	-0.426147	-1.6219	0	0.0767812	1	2352	tags=23%, list=14%, signal=27%
HP_TOXEMIA_OF_PREGNANCY	18	-0.620418	-1.62184	0.0179153	0.0766834	1	2329	tags=33%, list=14%, signal=39%
HP_UNUSUAL_INFECTION_BY_ANATOMICAL_SITE	74	-0.462146	-1.62184	0.00269542	0.0765477	1	2144	tags=24%, list=13%, signal=28%
GO_POSITIVE_REGULATION_OF_MESONEPHROS_DEVELOPMENT	16	-0.630018	-1.62129	0.0126783	0.0767657	1	952	tags=31%, list=6%, signal=33%
HP_VENTRICULAR_FIBRILLATION	41	-0.520627	-1.62114	0.00894188	0.0767542	1	3014	tags=34%, list=18%, signal=42%
GO_RESPONSE_TO_CHEMOKINE	63	-0.479035	-1.62045	0.00140647	0.0771188	1	2572	tags=22%, list=16%, signal=26%
GO_SODIUM_ION_TRANSMEMBRANE_TRANSPORTER_ACTIVITY	126	-0.435535	-1.62042	0.00260417	0.0769933	1	3759	tags=39%, list=23%, signal=50%
GO_NEGATIVE_REGULATION_OF_LIPID_TRANSPORT	24	-0.569419	-1.62011	0.0109718	0.0770872	1	4112	tags=42%, list=25%, signal=55%
GO_PEPTIDE_BINDING	251	-0.398996	-1.62007	0	0.0769662	1	2796	tags=26%, list=17%, signal=31%
GO_HEPARIN_BINDING	125	-0.43183	-1.61953	0.00131579	0.0772624	1	2672	tags=30%, list=16%, signal=36%
GO_TONGUE_DEVELOPMENT	20	-0.595563	-1.61908	0.0208333	0.0775021	1	3237	tags=50%, list=20%, signal=62%
GO_RESPONSE_TO_MAGNESIUM_ION	15	-0.633734	-1.61899	0.0207337	0.0774265	1	1407	tags=27%, list=9%, signal=29%
GO_MUSCLE_CELL_DIFFERENTIATION	322	-0.389622	-1.61851	0	0.0776949	1	3163	tags=28%, list=19%, signal=34%
GO_HEART_GROWTH	82	-0.460427	-1.61834	0.00540541	0.0777178	1	1449	tags=20%, list=9%, signal=21%
GO_NEGATIVE_REGULATION_OF_MUSCLE_CELL_DIFFERENTIATION	52	-0.487538	-1.61764	0.00562588	0.0781437	1	3163	tags=29%, list=19%, signal=36%
GO_CALCIUM_ION_TRANSMEMBRANE_TRANSPORTER_ACTIVITY	120	-0.428342	-1.61761	0.00268096	0.0780223	1	3325	tags=36%, list=20%, signal=45%
GO_MAMMARY_GLAND_MORPHOGENESIS	38	-0.51602	-1.61737	0.00892857	0.0781091	1	2348	tags=34%, list=14%, signal=40%
HP_ABNORMAL_LOCALIZATION_OF_KIDNEY	129	-0.426131	-1.61718	0	0.0781252	1	4042	tags=40%, list=25%, signal=52%
GO_BIOMINERALIZATION	143	-0.421916	-1.61704	0.00124533	0.0780963	1	2072	tags=25%, list=13%, signal=29%
GO_NUCLEOSIDE_BISPHOSPHATE_BIOSYNTHETIC_PROCESS	64	-0.473161	-1.61684	0.00565771	0.0781318	1	4960	tags=55%, list=30%, signal=78%
HP_HYPERINSULINEMIC_HYPOGLYCEMIA	24	-0.569253	-1.61678	0.0158983	0.0780367	1	3811	tags=54%, list=23%, signal=70%
GO_SODIUM_CHANNEL_COMPLEX	24	-0.571594	-1.61658	0.0185759	0.078045	1	3276	tags=50%, list=20%, signal=62%
HP_ABNORMALITY_OF_THE_PITUITARY_GLAND	234	-0.401917	-1.61632	0	0.0781192	1	3775	tags=35%, list=23%, signal=45%
GO_POSITIVE_REGULATION_OF_CELL_ADHESION	370	-0.383963	-1.61578	0	0.0783983	1	2286	tags=24%, list=14%, signal=27%
HP_SPINAL_CORD_LESION	26	-0.553015	-1.61537	0.0170807	0.0785875	1	3165	tags=35%, list=19%, signal=43%
GO_ADRENERGIC_RECEPTOR_SIGNALING_PATHWAY	25	-0.560253	-1.61515	0.00813008	0.0786197	1	1491	tags=28%, list=9%, signal=31%
GO_DEVELOPMENTAL_GROWTH_INVOLVED_IN_MORPHOGENESIS	211	-0.403892	-1.61419	0.0011919	0.0792142	1	2429	tags=26%, list=15%, signal=30%
GO_REGULATION_OF_T_CELL_ACTIVATION	283	-0.393407	-1.61342	0	0.0796821	1	3062	tags=28%, list=19%, signal=33%
GO_REGULATION_OF_SKELETAL_MUSCLE_CELL_DIFFERENTIATION	18	-0.61091	-1.61312	0.0236967	0.0798046	1	3516	tags=56%, list=21%, signal=71%
HP_ACUTE_KIDNEY_INJURY	22	-0.588143	-1.61284	0.00934579	0.0798922	1	3900	tags=36%, list=24%, signal=48%
GO_POTASSIUM_CHANNEL_COMPLEX	73	-0.460396	-1.61039	0.00422535	0.081756	1	1195	tags=23%, list=7%, signal=25%
HP_APLASIA_HYPOPLASIA_OF_THE_BREASTS	54	-0.488392	-1.61015	0.00437956	0.0818267	1	3116	tags=37%, list=19%, signal=46%
GO_COPPER_ION_TRANSPORT	18	-0.614509	-1.61001	0.0181219	0.0818131	1	1962	tags=28%, list=12%, signal=31%
GO_POSITIVE_REGULATION_OF_TRANSCRIPTION_REGULATORY_REGION_DNA_BINDING	21	-0.592645	-1.60993	0.014377	0.081729	1	3242	tags=43%, list=20%, signal=53%
GO_CLATHRIN_COATED_ENDOCYTIC_VESICLE_MEMBRANE	35	-0.521291	-1.6099	0.00906344	0.0816301	1	1055	tags=26%, list=6%, signal=27%
GO_MUSCLE_CELL_PROLIFERATION	175	-0.410118	-1.60979	0	0.0815732	1	3599	tags=33%, list=22%, signal=42%
HP_ABNORMAL_NUMBER_OF_INCISORS	37	-0.52195	-1.60977	0.0136364	0.0814485	1	3699	tags=51%, list=22%, signal=66%
GO_VESICLE_MEDIATED_TRANSPORT_IN_SYNAPSE	196	-0.401209	-1.60963	0	0.0813846	1	2252	tags=23%, list=14%, signal=27%
GO_INNERVATION	21	-0.588199	-1.60963	0.0124417	0.0812474	1	1820	tags=48%, list=11%, signal=53%
HP_APLASIA_HYPOPLASIA_OF_THE_RADIUS	78	-0.457387	-1.60957	0.0070922	0.0811634	1	3932	tags=44%, list=24%, signal=57%
GO_G_PROTEIN_COUPLED_RECEPTOR_BINDING	210	-0.400715	-1.60955	0	0.0810326	1	3043	tags=30%, list=18%, signal=36%
GO_SYNAPTIC_MEMBRANE_ADHESION	17	-0.610944	-1.60951	0.029703	0.080921	1	3566	tags=47%, list=22%, signal=60%
GO_G_PROTEIN_ALPHA_SUBUNIT_BINDING	24	-0.577959	-1.60919	0.0109546	0.0810628	1	2708	tags=42%, list=16%, signal=50%
GO_REGULATION_OF_MESENCHYMAL_CELL_PROLIFERATION	32	-0.547399	-1.60915	0.00615385	0.0809647	1	1208	tags=28%, list=7%, signal=30%
GO_TRABECULA_MORPHOGENESIS	46	-0.495738	-1.60914	0.010219	0.0808352	1	1533	tags=26%, list=9%, signal=29%
GO_REGULATION_OF_HORMONE_LEVELS	447	-0.381956	-1.60834	0.00108932	0.0813174	1	1860	tags=20%, list=11%, signal=22%
GO_RESPONSE_TO_PROSTAGLANDIN	26	-0.559163	-1.60794	0.0165165	0.0814613	1	1594	tags=27%, list=10%, signal=30%
GO_SODIUM_ION_HOMEOSTASIS	38	-0.516588	-1.60743	0.0060241	0.0817351	1	2210	tags=34%, list=13%, signal=39%
GO_ANTERIOR_POSTERIOR_AXIS_SPECIFICATION	42	-0.500469	-1.60697	0.0124031	0.0819299	1	2818	tags=38%, list=17%, signal=46%
GO_REGULATION_OF_EPITHELIAL_CELL_DIFFERENTIATION	139	-0.415428	-1.60686	0.00255102	0.0818832	1	2095	tags=24%, list=13%, signal=27%
GO_NEGATIVE_REGULATION_OF_PEPTIDE_SECRETION	86	-0.448212	-1.60676	0.00134048	0.0818293	1	3034	tags=34%, list=18%, signal=41%
GO_PLASMA_MEMBRANE_PROTEIN_COMPLEX	485	-0.378474	-1.60648	0	0.0819268	1	3370	tags=31%, list=20%, signal=38%
GO_CAVEOLA	76	-0.456926	-1.60643	0.00414938	0.0818213	1	3699	tags=45%, list=22%, signal=57%
GO_ASTROCYTE_DIFFERENTIATION	66	-0.466466	-1.60632	0.00702247	0.0817713	1	1903	tags=23%, list=12%, signal=26%
GO_ACID_THIOL_LIGASE_ACTIVITY	25	-0.564245	-1.60626	0.0214395	0.0817031	1	3906	tags=48%, list=24%, signal=63%
HP_GASTROINTESTINAL_OBSTRUCTION	55	-0.476403	-1.60594	0.00430416	0.0818223	1	4319	tags=45%, list=26%, signal=61%
GO_DEAMINASE_ACTIVITY	29	-0.544351	-1.60572	0.00607903	0.0818843	1	2284	tags=38%, list=14%, signal=44%
HP_DEHYDRATION	66	-0.462577	-1.60539	0.00841515	0.0820412	1	1653	tags=27%, list=10%, signal=30%
GO_NUCLEOID	43	-0.505714	-1.60538	0.010355	0.0819111	1	5786	tags=63%, list=35%, signal=96%
GO_REGULATION_OF_NITRIC_OXIDE_SYNTHASE_ACTIVITY	41	-0.512909	-1.60529	0.0182927	0.0818378	1	2400	tags=32%, list=15%, signal=37%
GO_MULTICELLULAR_ORGANISM_AGING	33	-0.523968	-1.60521	0.0181269	0.0817702	1	3040	tags=33%, list=18%, signal=41%
HP_SIDEROBLASTIC_ANEMIA	33	-0.531548	-1.60452	0.00148368	0.0822026	1	3932	tags=55%, list=24%, signal=71%
GO_REGULATION_OF_EXOCYTOSIS	205	-0.404095	-1.60449	0	0.0821003	1	2716	tags=26%, list=16%, signal=31%
GO_FRIZZLED_BINDING	35	-0.528578	-1.60413	0.00778816	0.0822588	1	2957	tags=40%, list=18%, signal=49%
HP_RENAL_HYPOPLASIA_APLASIA	242	-0.393982	-1.60376	0	0.0824262	1	4042	tags=36%, list=25%, signal=46%
GO_REGULATION_OF_CELLULAR_RESPONSE_TO_GROWTH_FACTOR_STIMULUS	239	-0.391773	-1.60366	0	0.0823853	1	2349	tags=23%, list=14%, signal=26%
GO_POSITIVE_REGULATION_OF_LEUKOCYTE_CELL_CELL_ADHESION	197	-0.401377	-1.60365	0	0.0822598	1	2348	tags=23%, list=14%, signal=27%
GO_MULTICELLULAR_ORGANISMAL_HOMEOSTASIS	457	-0.378978	-1.60353	0	0.0822175	1	3201	tags=30%, list=19%, signal=36%
GO_THIOESTER_BIOSYNTHETIC_PROCESS	50	-0.489694	-1.60294	0.0134529	0.0825342	1	4960	tags=60%, list=30%, signal=86%
GO_COCHLEA_MORPHOGENESIS	19	-0.604999	-1.60287	0.0127796	0.0824593	1	1121	tags=32%, list=7%, signal=34%
GO_ORGAN_GROWTH	150	-0.414923	-1.60262	0	0.08251	1	2128	tags=22%, list=13%, signal=25%
GO_NEGATIVE_REGULATION_OF_MAPK_CASCADE	157	-0.415777	-1.6026	0.00129534	0.082396	1	3506	tags=34%, list=21%, signal=42%
GO_REGULATION_OF_METAL_ION_TRANSPORT	322	-0.385449	-1.60215	0	0.082602	1	1979	tags=21%, list=12%, signal=23%
GO_EXOGENOUS_PROTEIN_BINDING	68	-0.464646	-1.60185	0.00280899	0.0827252	1	2098	tags=24%, list=13%, signal=27%
GO_ANATOMICAL_STRUCTURE_HOMEOSTASIS	427	-0.37832	-1.60118	0	0.0830706	1	3242	tags=32%, list=20%, signal=39%
GO_MORPHOGENESIS_OF_AN_EPITHELIAL_FOLD	22	-0.57443	-1.60074	0.0174051	0.0833013	1	4787	tags=55%, list=29%, signal=77%
GO_REGULATION_OF_CALCIUM_ION_DEPENDENT_EXOCYTOSIS	40	-0.50493	-1.6007	0.00923077	0.0831995	1	2985	tags=43%, list=18%, signal=52%
GO_NEUROTRANSMITTER_RECEPTOR_COMPLEX	40	-0.507829	-1.60064	0.0122137	0.0831316	1	2125	tags=28%, list=13%, signal=31%
HP_DUODENAL_STENOSIS	28	-0.555118	-1.60028	0.0137825	0.0833008	1	3952	tags=61%, list=24%, signal=80%
GO_CELLULAR_RESPONSE_TO_RETINOIC_ACID	60	-0.472562	-1.60009	0.00140647	0.0833107	1	2391	tags=30%, list=15%, signal=35%
HP_HEMIANOPIA	33	-0.529884	-1.59985	0.0108527	0.0833732	1	2886	tags=27%, list=18%, signal=33%
GO_HORMONE_BINDING	65	-0.468283	-1.59963	0.00431035	0.0833936	1	2160	tags=29%, list=13%, signal=34%
HP_SOFT_SKIN	33	-0.531579	-1.5994	0.0147929	0.0834402	1	505	tags=15%, list=3%, signal=16%
GO_REGULATION_OF_GONAD_DEVELOPMENT	17	-0.627559	-1.59881	0.0143541	0.083829	1	1094	tags=41%, list=7%, signal=44%
GO_PATTERN_SPECIFICATION_PROCESS	395	-0.37986	-1.59853	0	0.0839115	1	2706	tags=28%, list=16%, signal=33%
GO_NEGATIVE_REGULATION_OF_HORMONE_SECRETION	55	-0.481917	-1.59852	0.00570613	0.0837804	1	2745	tags=31%, list=17%, signal=37%
GO_NEGATIVE_REGULATION_OF_STEROID_METABOLIC_PROCESS	21	-0.5912	-1.59847	0.0216718	0.0837037	1	2181	tags=38%, list=13%, signal=44%
GO_POSITIVE_REGULATION_OF_PROTEIN_CONTAINING_COMPLEX_DISASSEMBLY	35	-0.529737	-1.59824	0.0134529	0.0837737	1	2083	tags=29%, list=13%, signal=33%
GO_POSITIVE_REGULATION_OF_SODIUM_ION_TRANSMEMBRANE_TRANSPORT	20	-0.596371	-1.59822	0.0212766	0.0836625	1	4036	tags=50%, list=24%, signal=66%
GO_BASEMENT_MEMBRANE	93	-0.436933	-1.59818	0.00405954	0.0835586	1	2834	tags=40%, list=17%, signal=48%
GO_CARGO_RECEPTOR_ACTIVITY	67	-0.468379	-1.59805	0.00405405	0.0835781	1	2864	tags=28%, list=17%, signal=34%
HP_IMPOTENCE	43	-0.491311	-1.59775	0.0121396	0.0837121	1	3116	tags=40%, list=19%, signal=49%
GO_CALCIUM_DEPENDENT_PHOSPHOLIPID_BINDING	48	-0.496792	-1.5975	0.020649	0.0837849	1	3851	tags=44%, list=23%, signal=57%
GO_MUSCLE_FIBER_DEVELOPMENT	53	-0.485494	-1.5973	0.00443131	0.0838266	1	2218	tags=28%, list=13%, signal=33%
GO_FOREBRAIN_GENERATION_OF_NEURONS	49	-0.481622	-1.59572	0.014556	0.0849617	1	2085	tags=33%, list=13%, signal=37%
GO_DNA_REPLICATION_CHECKPOINT	17	-0.604917	-1.59535	0.0202177	0.0851338	1	2462	tags=53%, list=15%, signal=62%
GO_C_ACYLTRANSFERASE_ACTIVITY	15	-0.62597	-1.59531	0.0165289	0.0850496	1	2503	tags=40%, list=15%, signal=47%
GO_AMINOGLYCAN_BIOSYNTHETIC_PROCESS	106	-0.43407	-1.59451	0.00131926	0.0855401	1	2267	tags=28%, list=14%, signal=33%
GO_ENDOCRINE_PROCESS	65	-0.464892	-1.59445	0.00290698	0.0854503	1	2030	tags=23%, list=12%, signal=26%
GO_ASTROCYTE_DEVELOPMENT	31	-0.528195	-1.5941	0.0178306	0.0855763	1	1903	tags=23%, list=12%, signal=25%
GO_RENAL_SYSTEM_PROCESS	105	-0.431806	-1.59401	0.00539811	0.0855379	1	1903	tags=25%, list=12%, signal=28%
GO_GLANDULAR_EPITHELIAL_CELL_DEVELOPMENT	24	-0.566199	-1.59393	0.0127592	0.0854842	1	2128	tags=29%, list=13%, signal=33%
GO_AMYLOID_BETA_BINDING	67	-0.460042	-1.59306	0.00675676	0.0860474	1	2420	tags=30%, list=15%, signal=35%
HP_VELOPHARYNGEAL_INSUFFICIENCY	22	-0.581399	-1.59275	0.0130081	0.0861819	1	1523	tags=32%, list=9%, signal=35%
GO_CARDIAC_ATRIUM_MORPHOGENESIS	27	-0.550675	-1.59273	0.0188679	0.086063	1	1144	tags=19%, list=7%, signal=20%
GO_MUSCLE_TISSUE_DEVELOPMENT	348	-0.381908	-1.59259	0	0.0860547	1	3185	tags=27%, list=19%, signal=32%
GO_AXON_DEVELOPMENT	471	-0.37455	-1.59233	0	0.086158	1	2973	tags=28%, list=18%, signal=33%
GO_REGULATION_OF_REPRODUCTIVE_PROCESS	136	-0.421423	-1.59229	0.00126263	0.0860549	1	3005	tags=29%, list=18%, signal=35%
GO_PYRIMIDINE_NUCLEOSIDE_TRIPHOSPHATE_METABOLIC_PROCESS	21	-0.588608	-1.59228	0.0198676	0.0859335	1	4753	tags=57%, list=29%, signal=80%
GO_RECEPTOR_INTERNALIZATION	101	-0.432797	-1.59223	0.00272109	0.0858428	1	1785	tags=24%, list=11%, signal=26%
GO_MUSCLE_SYSTEM_PROCESS	377	-0.379458	-1.59216	0	0.0857709	1	3057	tags=26%, list=19%, signal=31%
GO_CARDIAC_SEPTUM_DEVELOPMENT	106	-0.432188	-1.59205	0.00130378	0.0857193	1	2878	tags=31%, list=17%, signal=37%
GO_CARDIAC_EPITHELIAL_TO_MESENCHYMAL_TRANSITION	31	-0.533599	-1.592	0.0126984	0.0856344	1	1545	tags=32%, list=9%, signal=36%
GO_NEUROMUSCULAR_PROCESS_CONTROLLING_BALANCE	41	-0.505146	-1.59187	0.0125	0.0856269	1	1669	tags=24%, list=10%, signal=27%
GO_RENAL_WATER_HOMEOSTASIS	32	-0.536645	-1.59182	0.00611621	0.0855391	1	3663	tags=38%, list=22%, signal=48%
GO_CHEMICAL_SYNAPTIC_TRANSMISSION_POSTSYNAPTIC	94	-0.437409	-1.59138	0.00683995	0.0857718	1	3096	tags=34%, list=19%, signal=42%
GO_CALCIUM_ION_TRANSMEMBRANE_TRANSPORT	268	-0.38849	-1.59104	0	0.0859607	1	2423	tags=25%, list=15%, signal=28%
GO_MITOCHONDRIAL_TRANSLATION	135	-0.417648	-1.59033	0.00252844	0.0864188	1	5789	tags=57%, list=35%, signal=87%
HP_SPONTANEOUS_HEMATOMAS	17	-0.609586	-1.59024	0.019544	0.0863935	1	2189	tags=41%, list=13%, signal=47%
GO_S_ADENOSYLMETHIONINE_METABOLIC_PROCESS	16	-0.626956	-1.59011	0.011254	0.0863549	1	3996	tags=56%, list=24%, signal=74%
GO_RESPONSE_TO_ALKALOID	92	-0.444377	-1.58983	0.00402145	0.0864956	1	2562	tags=28%, list=16%, signal=33%
GO_NEGATIVE_REGULATION_OF_CELLULAR_SENESCENCE	18	-0.591975	-1.5893	0.0233645	0.0868016	1	3156	tags=50%, list=19%, signal=62%
GO_PEPTIDE_SECRETION	459	-0.373171	-1.58847	0	0.0873479	1	3375	tags=29%, list=20%, signal=35%
GO_EPITHELIAL_CELL_MORPHOGENESIS	33	-0.521339	-1.58783	0.00766871	0.0877671	1	2325	tags=33%, list=14%, signal=39%
GO_MUSCLE_CONTRACTION	299	-0.386241	-1.58777	0	0.0876774	1	3057	tags=27%, list=19%, signal=33%
GO_NEUROTRANSMITTER_TRANSPORT	198	-0.398773	-1.58772	0	0.0875912	1	2252	tags=26%, list=14%, signal=29%
GO_G_PROTEIN_COUPLED_CHEMOATTRACTANT_RECEPTOR_ACTIVITY	21	-0.577118	-1.58717	0.0279605	0.0879489	1	1408	tags=19%, list=9%, signal=21%
GO_POSITIVE_REGULATION_OF_CALCIUM_ION_TRANSPORT_INTO_CYTOSOL	47	-0.490607	-1.58691	0.010574	0.0880645	1	2962	tags=30%, list=18%, signal=36%
GO_EXPORT_ACROSS_PLASMA_MEMBRANE	51	-0.481691	-1.58687	0.00422535	0.087965	1	3060	tags=41%, list=19%, signal=50%
GO_REGULATION_OF_METANEPHROS_DEVELOPMENT	20	-0.581475	-1.58645	0.0213115	0.088198	1	479	tags=20%, list=3%, signal=21%
GO_STEROL_BIOSYNTHETIC_PROCESS	69	-0.4537	-1.5864	0.00716332	0.0881117	1	4731	tags=51%, list=29%, signal=71%
GO_CELL_CELL_SIGNALING_INVOLVED_IN_CARDIAC_CONDUCTION	26	-0.555012	-1.5861	0.0154083	0.088272	1	2352	tags=46%, list=14%, signal=54%
GO_GLIOGENESIS	262	-0.389318	-1.58547	0	0.088686	1	2403	tags=23%, list=15%, signal=26%
GO_POSITIVE_REGULATION_OF_SODIUM_ION_TRANSPORT	32	-0.532466	-1.58539	0.0183767	0.0886125	1	4036	tags=44%, list=24%, signal=58%
GO_SYNAPTIC_TRANSMISSION_GLUTAMATERGIC	76	-0.453423	-1.58509	0.00283688	0.088739	1	2066	tags=29%, list=13%, signal=33%
HP_PLEURAL_EFFUSION	49	-0.490293	-1.58476	0.00870827	0.0888779	1	1545	tags=22%, list=9%, signal=25%
GO_REGULATION_OF_GRANULOCYTE_CHEMOTAXIS	47	-0.490766	-1.58441	0.0222222	0.0890784	1	4100	tags=40%, list=25%, signal=54%
GO_CELL_CELL_ADHESION_MEDIATED_BY_CADHERIN	28	-0.543931	-1.58418	0.0153846	0.0891516	1	1418	tags=29%, list=9%, signal=31%
GO_PLATELET_ALPHA_GRANULE_MEMBRANE	15	-0.633512	-1.58367	0.019544	0.08943	1	3171	tags=60%, list=19%, signal=74%
GO_POSITIVE_REGULATION_OF_SYNAPSE_ASSEMBLY	47	-0.483705	-1.58344	0.00890208	0.0895171	1	2875	tags=38%, list=17%, signal=46%
GO_REGULATION_OF_SODIUM_ION_TRANSMEMBRANE_TRANSPORT	60	-0.467728	-1.5834	0.00705219	0.0894221	1	3754	tags=40%, list=23%, signal=52%
GO_INTERMEDIATE_FILAMENT_ORGANIZATION	20	-0.59115	-1.58311	0.0185471	0.0895268	1	4089	tags=50%, list=25%, signal=66%
GO_LIPID_EXPORT_FROM_CELL	30	-0.541577	-1.5831	0.0246711	0.0894113	1	1694	tags=23%, list=10%, signal=26%
GO_POSITIVE_REGULATION_OF_CELLULAR_COMPONENT_MOVEMENT	498	-0.370591	-1.58187	0	0.0904136	1	3274	tags=30%, list=20%, signal=36%
GO_METANEPHRIC_NEPHRON_EPITHELIUM_DEVELOPMENT	20	-0.584396	-1.58069	0.0243506	0.0912892	1	1679	tags=40%, list=10%, signal=44%
GO_REGULATION_OF_PRESYNAPSE_ORGANIZATION	23	-0.555549	-1.58063	0.0233281	0.0912067	1	2621	tags=35%, list=16%, signal=41%
GO_SNORNA_BINDING	32	-0.521265	-1.5804	0.0140406	0.0912699	1	3763	tags=66%, list=23%, signal=85%
GO_PURINE_CONTAINING_COMPOUND_BIOSYNTHETIC_PROCESS	187	-0.398718	-1.58035	0	0.091183	1	5278	tags=47%, list=32%, signal=68%
HP_ABNORMALITY_OF_PROTHROMBIN	31	-0.528187	-1.58033	0.0186335	0.091066	1	1302	tags=26%, list=8%, signal=28%
HP_ABNORMALITY_OF_ENDOCRINE_PANCREAS_PHYSIOLOGY	26	-0.555164	-1.58019	0.0188679	0.0910545	1	1238	tags=27%, list=8%, signal=29%
HP_ABNORMALITY_OF_RENIN_ANGIOTENSIN_SYSTEM	17	-0.605275	-1.58016	0.0269841	0.090954	1	2902	tags=35%, list=18%, signal=43%
GO_POSITIVE_REGULATION_OF_MAPK_CASCADE	461	-0.367298	-1.58007	0	0.0908979	1	3442	tags=29%, list=21%, signal=36%
HP_HYPERCHOLESTEROLEMIA	43	-0.498526	-1.57993	0.00909091	0.0908894	1	2381	tags=26%, list=14%, signal=30%
GO_MYOBLAST_DIFFERENTIATION	72	-0.451198	-1.57935	0.00287356	0.091242	1	1400	tags=25%, list=8%, signal=27%
GO_POSITIVE_REGULATION_OF_INSULIN_SECRETION	67	-0.463358	-1.57931	0.0111266	0.0911386	1	2082	tags=22%, list=13%, signal=26%
GO_ANATOMICAL_STRUCTURE_MATURATION	202	-0.3961	-1.57926	0.00120192	0.0910574	1	3165	tags=34%, list=19%, signal=42%
HP_ABNORMALITY_OF_THE_POSTERIOR_PITUITARY	28	-0.536245	-1.57888	0.0198777	0.0912674	1	3302	tags=36%, list=20%, signal=45%
HP_ABNORMALITY_OF_THE_CEREBRAL_VASCULATURE	254	-0.387601	-1.57869	0	0.0913215	1	3896	tags=30%, list=24%, signal=39%
GO_G_PROTEIN_COUPLED_RECEPTOR_ACTIVITY	374	-0.379857	-1.57819	0	0.0916393	1	2998	tags=25%, list=18%, signal=29%
HP_AGENESIS_OF_INCISOR	19	-0.586699	-1.57807	0.0386997	0.091627	1	3407	tags=58%, list=21%, signal=73%
GO_GLUCOCORTICOID_METABOLIC_PROCESS	22	-0.562362	-1.57801	0.0308943	0.0915444	1	1670	tags=27%, list=10%, signal=30%
HP_UNILATERAL_RENAL_AGENESIS	44	-0.495025	-1.5779	0.0132159	0.0915041	1	2937	tags=30%, list=18%, signal=36%
GO_PHOSPHOLIPASE_C_ACTIVITY	26	-0.551055	-1.57766	0.0326264	0.0915983	1	2171	tags=38%, list=13%, signal=44%
HP_ECTOPIC_KIDNEY	57	-0.473034	-1.57735	0.00427351	0.0917181	1	4042	tags=40%, list=25%, signal=53%
HP_ANIRIDIA	39	-0.508945	-1.57692	0.0131579	0.0919782	1	3178	tags=41%, list=19%, signal=51%
GO_REGULATION_OF_MEMBRANE_POTENTIAL	357	-0.376413	-1.57672	0	0.0920182	1	3096	tags=27%, list=19%, signal=32%
HP_RENAL_TUBULAR_ACIDOSIS	47	-0.489599	-1.57635	0.0101597	0.0922104	1	2014	tags=26%, list=12%, signal=29%
GO_REGULATION_OF_CELL_JUNCTION_ASSEMBLY	166	-0.400051	-1.57635	0.00125471	0.0920858	1	3035	tags=31%, list=18%, signal=38%
GO_FOREBRAIN_NEURON_DIFFERENTIATION	40	-0.494897	-1.57629	0.0177253	0.091991	1	2085	tags=38%, list=13%, signal=43%
GO_LAMELLIPODIUM_MEMBRANE	20	-0.577456	-1.57622	0.0182724	0.0919118	1	1995	tags=40%, list=12%, signal=45%
GO_POSITIVE_REGULATION_OF_CELL_DEVELOPMENT	495	-0.370094	-1.57619	0	0.0918189	1	2919	tags=24%, list=18%, signal=28%
HP_SUPERNUMERARY_BONES_OF_THE_AXIAL_SKELETON	20	-0.574673	-1.57573	0.0246711	0.0921008	1	1691	tags=35%, list=10%, signal=39%
GO_NEUROTRANSMITTER_SECRETION	155	-0.411042	-1.57549	0	0.0921714	1	2252	tags=27%, list=14%, signal=31%
GO_DEVELOPMENTAL_MATURATION	247	-0.388095	-1.5751	0	0.0923857	1	3165	tags=32%, list=19%, signal=39%
GO_RESPONSE_TO_ALCOHOL	197	-0.391382	-1.57476	0	0.0925465	1	2962	tags=26%, list=18%, signal=31%
GO_MONOVALENT_INORGANIC_CATION_TRANSMEMBRANE_TRANSPORTER_ACTIVITY	312	-0.383463	-1.5746	0	0.09253	1	3663	tags=33%, list=22%, signal=41%
GO_NEGATIVE_REGULATION_OF_CELL_JUNCTION_ASSEMBLY	28	-0.541959	-1.57457	0.0221169	0.0924233	1	2095	tags=29%, list=13%, signal=33%
GO_NEGATIVE_REGULATION_OF_SMOOTH_MUSCLE_CELL_PROLIFERATION	43	-0.49398	-1.57441	0.00884956	0.092453	1	951	tags=21%, list=6%, signal=22%
HP_GINGIVAL_BLEEDING	47	-0.484187	-1.57416	0.0103704	0.0925511	1	2216	tags=26%, list=13%, signal=29%
GO_RESPONSE_TO_FATTY_ACID	78	-0.445924	-1.57397	0.00413223	0.0926095	1	4740	tags=44%, list=29%, signal=61%
GO_MYOBLAST_PROLIFERATION	16	-0.602793	-1.57359	0.0329489	0.0928048	1	476	tags=19%, list=3%, signal=19%
HP_ABNORMALITY_OF_PERIAURICULAR_REGION	70	-0.454977	-1.57356	0.00684931	0.0926984	1	3983	tags=41%, list=24%, signal=54%
GO_LUMENAL_SIDE_OF_MEMBRANE	32	-0.52691	-1.57234	0.0272727	0.0936066	1	1278	tags=22%, list=8%, signal=24%
GO_REGULATION_OF_REGULATED_SECRETORY_PATHWAY	149	-0.411226	-1.57226	0.00260417	0.0935617	1	3042	tags=30%, list=18%, signal=37%
GO_GLAND_DEVELOPMENT	396	-0.372557	-1.57224	0	0.0934457	1	2468	tags=24%, list=15%, signal=28%
GO_CARDIAC_MUSCLE_TISSUE_DEVELOPMENT	187	-0.40289	-1.57215	0	0.093386	1	2740	tags=24%, list=17%, signal=28%
GO_THYMUS_DEVELOPMENT	40	-0.487411	-1.57154	0.0184615	0.0937717	1	3872	tags=38%, list=23%, signal=49%
GO_DIVALENT_INORGANIC_CATION_TRANSMEMBRANE_TRANSPORTER_ACTIVITY	144	-0.413869	-1.57106	0	0.0940708	1	3325	tags=33%, list=20%, signal=41%
GO_NEUROTRANSMITTER_REUPTAKE	26	-0.539212	-1.57072	0.021978	0.0942178	1	1388	tags=27%, list=8%, signal=29%
GO_VOLTAGE_GATED_CALCIUM_CHANNEL_ACTIVITY	39	-0.499479	-1.57049	0.0183206	0.0943063	1	3325	tags=44%, list=20%, signal=54%
GO_G_PROTEIN_COUPLED_RECEPTOR_INTERNALIZATION	16	-0.615425	-1.57028	0.0195759	0.0943886	1	1785	tags=38%, list=11%, signal=42%
GO_SENSORY_ORGAN_DEVELOPMENT	493	-0.367298	-1.5697	0	0.0947328	1	3327	tags=30%, list=20%, signal=36%
GO_CENTRAL_NERVOUS_SYSTEM_NEURON_DIFFERENTIATION	160	-0.405121	-1.56944	0	0.0948501	1	2085	tags=23%, list=13%, signal=26%
GO_ANCHORED_COMPONENT_OF_MEMBRANE	129	-0.412953	-1.56931	0.00260078	0.0948476	1	1875	tags=21%, list=11%, signal=23%
GO_PROSTAGLANDIN_TRANSPORT	15	-0.625236	-1.56866	0.0280992	0.0953063	1	4178	tags=60%, list=25%, signal=80%
GO_SINGLE_STRANDED_DNA_BINDING	111	-0.418252	-1.56855	0.0026455	0.0952776	1	2911	tags=32%, list=18%, signal=39%
GO_NEGATIVE_REGULATION_OF_CELLULAR_RESPONSE_TO_GROWTH_FACTOR_STIMULUS	134	-0.409809	-1.56818	0.00255755	0.0954817	1	2349	tags=25%, list=14%, signal=28%
HP_DECREASED_FERTILITY_IN_FEMALES	25	-0.550075	-1.56781	0.0294574	0.0957267	1	2364	tags=32%, list=14%, signal=37%
GO_POSITIVE_REGULATION_OF_CELL_CYCLE_G2_M_PHASE_TRANSITION	29	-0.537619	-1.56762	0.0158479	0.0958047	1	1834	tags=31%, list=11%, signal=35%
GO_BONE_GROWTH	28	-0.532251	-1.56709	0.0216718	0.0961769	1	2348	tags=43%, list=14%, signal=50%
GO_CLATHRIN_COATED_ENDOCYTIC_VESICLE	51	-0.481128	-1.56672	0.01443	0.0963668	1	1387	tags=22%, list=8%, signal=23%
HP_ABSENT_FACIAL_HAIR	22	-0.565882	-1.5666	0.0122699	0.0963414	1	3709	tags=59%, list=22%, signal=76%
HP_APLASIA_HYPOPLASIA_INVOLVING_FOREARM_BONES	92	-0.432353	-1.56637	0.00404858	0.0964078	1	3932	tags=41%, list=24%, signal=54%
GO_SOMITOGENESIS	56	-0.474258	-1.56578	0.0113798	0.0967605	1	3092	tags=38%, list=19%, signal=46%
GO_CLATHRIN_BINDING	63	-0.45569	-1.5656	0.0114449	0.0968085	1	2528	tags=27%, list=15%, signal=32%
GO_REGULATION_OF_ORGANIC_ACID_TRANSPORT	56	-0.463549	-1.56543	0.00284495	0.0968653	1	2664	tags=32%, list=16%, signal=38%
GO_POSITIVE_REGULATION_OF_CARDIAC_MUSCLE_TISSUE_DEVELOPMENT	41	-0.49846	-1.56521	0.00874636	0.0969335	1	3984	tags=41%, list=24%, signal=55%
GO_POSITIVE_REGULATION_OF_HEART_CONTRACTION	39	-0.503639	-1.56505	0.0132743	0.096975	1	2030	tags=31%, list=12%, signal=35%
HP_SEPTO_OPTIC_DYSPLASIA	15	-0.618173	-1.5649	0.0300501	0.0969535	1	1201	tags=33%, list=7%, signal=36%
HP_CLUBBING_OF_TOES	29	-0.533488	-1.56432	0.015748	0.097336	1	3932	tags=59%, list=24%, signal=77%
GO_DENDRITIC_SPINE_DEVELOPMENT	100	-0.434126	-1.56431	0.00535475	0.0972219	1	3975	tags=40%, list=24%, signal=52%
GO_CELLULAR_AMINO_ACID_CATABOLIC_PROCESS	112	-0.4205	-1.56401	0.00393185	0.0973462	1	3034	tags=33%, list=18%, signal=40%
HP_VITILIGO	15	-0.61318	-1.56396	0.0279146	0.0972864	1	24	tags=13%, list=0%, signal=13%
GO_RESPONSE_TO_FIBROBLAST_GROWTH_FACTOR	126	-0.412134	-1.56387	0.0012837	0.097237	1	3678	tags=30%, list=22%, signal=39%
HP_ABNORMAL_URETER_PHYSIOLOGY	147	-0.405779	-1.56383	0.00257732	0.0971324	1	3262	tags=29%, list=20%, signal=35%
GO_GLUTAMATE_RECEPTOR_BINDING	41	-0.494555	-1.56371	0.0181269	0.0971139	1	2540	tags=39%, list=15%, signal=46%
GO_REGULATION_OF_VASCULAR_ASSOCIATED_SMOOTH_MUSCLE_CELL_PROLIFERATION	48	-0.487467	-1.56363	0.0118168	0.0970562	1	909	tags=21%, list=6%, signal=22%
GO_REGULATION_OF_CARDIAC_MUSCLE_TISSUE_DEVELOPMENT	74	-0.445834	-1.56343	0.00707214	0.0971116	1	3984	tags=35%, list=24%, signal=46%
GO_NEGATIVE_REGULATION_OF_FAT_CELL_DIFFERENTIATION	46	-0.484458	-1.56304	0.0189504	0.0973102	1	2008	tags=37%, list=12%, signal=42%
GO_REGULATION_OF_NEURONAL_SYNAPTIC_PLASTICITY	48	-0.483782	-1.56288	0.011611	0.097338	1	4583	tags=46%, list=28%, signal=63%
HP_ABNORMAL_BLOOD_POTASSIUM_CONCENTRATION	69	-0.450476	-1.5624	0.013986	0.0976603	1	3095	tags=32%, list=19%, signal=39%
GO_SOMITE_DEVELOPMENT	74	-0.448342	-1.56199	0.00562588	0.0978909	1	3092	tags=36%, list=19%, signal=45%
GO_RECEPTOR_COMPLEX	339	-0.377373	-1.56153	0.00114025	0.0982159	1	3171	tags=28%, list=19%, signal=34%
GO_REGULATION_OF_ALPHA_BETA_T_CELL_ACTIVATION	83	-0.438425	-1.56144	0.00682128	0.0982031	1	3039	tags=33%, list=18%, signal=40%
HP_INTESTINAL_ATRESIA	41	-0.488996	-1.56121	0.0196375	0.0982681	1	3932	tags=49%, list=24%, signal=64%
GO_POSITIVE_REGULATION_OF_ENDOTHELIAL_CELL_DIFFERENTIATION	17	-0.600817	-1.56117	0.0253566	0.0981779	1	476	tags=18%, list=3%, signal=18%
GO_INTRINSIC_COMPONENT_OF_PRESYNAPTIC_MEMBRANE	65	-0.461135	-1.56116	0.0113154	0.0980551	1	2252	tags=29%, list=14%, signal=34%
GO_VASCULAR_ASSOCIATED_SMOOTH_MUSCLE_CONTRACTION	19	-0.577289	-1.56101	0.0395387	0.0980527	1	2090	tags=26%, list=13%, signal=30%
GO_REGULATION_OF_NEURON_PROJECTION_DEVELOPMENT	467	-0.365836	-1.56049	0	0.0984048	1	3002	tags=25%, list=18%, signal=30%
GO_DIGESTIVE_SYSTEM_DEVELOPMENT	122	-0.415144	-1.55992	0.00129366	0.0988174	1	3617	tags=38%, list=22%, signal=48%
GO_ACTIN_BASED_CELL_PROJECTION	202	-0.391676	-1.55983	0.00121951	0.0987684	1	2624	tags=26%, list=16%, signal=30%
GO_NEGATIVE_REGULATION_OF_CYTOKINE_SECRETION	23	-0.555206	-1.55967	0.028125	0.0987953	1	3034	tags=39%, list=18%, signal=48%
GO_SULFUR_COMPOUND_BINDING	212	-0.391071	-1.55923	0.00117371	0.0990495	1	3713	tags=35%, list=23%, signal=45%
GO_REGULATION_OF_TRANSPORTER_ACTIVITY	246	-0.384199	-1.55899	0.00115607	0.0991398	1	1979	tags=21%, list=12%, signal=24%
HP_HIGH_ANTERIOR_HAIRLINE	38	-0.501912	-1.55851	0.021309	0.0994241	1	4009	tags=39%, list=24%, signal=52%
HP_ABNORMAL_SEX_DETERMINATION	17	-0.605106	-1.55815	0.031457	0.0995973	1	1786	tags=35%, list=11%, signal=40%
GO_SENSORY_SYSTEM_DEVELOPMENT	341	-0.372514	-1.55804	0	0.0995731	1	2690	tags=27%, list=16%, signal=31%
HP_ABNORMALITY_OF_THE_SMALL_INTESTINE	184	-0.39135	-1.55795	0.00250313	0.0995407	1	3952	tags=36%, list=24%, signal=47%
GO_PARASYMPATHETIC_NERVOUS_SYSTEM_DEVELOPMENT	16	-0.601502	-1.55714	0.0277778	0.100178	1	1105	tags=44%, list=7%, signal=47%
HP_CYCLOPIA	17	-0.586358	-1.55708	0.0228013	0.100116	1	3699	tags=53%, list=22%, signal=68%
GO_PROSTANOID_BIOSYNTHETIC_PROCESS	27	-0.539507	-1.55629	0.0216049	0.100745	1	4636	tags=56%, list=28%, signal=77%
GO_EXTRACELLULAR_MATRIX	466	-0.365605	-1.55615	0	0.100738	1	2893	tags=28%, list=18%, signal=33%
GO_GLAND_MORPHOGENESIS	109	-0.421343	-1.55586	0.00129534	0.100858	1	2914	tags=34%, list=18%, signal=41%
GO_REGULATION_OF_MONOOXYGENASE_ACTIVITY	50	-0.477975	-1.55571	0.0112045	0.100859	1	3062	tags=32%, list=19%, signal=39%
GO_INOSITOL_PHOSPHATE_METABOLIC_PROCESS	65	-0.456894	-1.55552	0.00831025	0.100906	1	2171	tags=26%, list=13%, signal=30%
HP_ABNORMAL_TRACHEA_MORPHOLOGY	120	-0.413755	-1.55547	0.00257732	0.100867	1	3932	tags=38%, list=24%, signal=49%
GO_NEURON_MATURATION	40	-0.495083	-1.55543	0.0122137	0.100784	1	2822	tags=43%, list=17%, signal=51%
HP_RETICULOCYTOPENIA	16	-0.602822	-1.55521	0.0334395	0.100834	1	1342	tags=25%, list=8%, signal=27%
GO_MYELOID_LEUKOCYTE_DIFFERENTIATION	176	-0.394862	-1.55483	0.00251256	0.101053	1	1757	tags=20%, list=11%, signal=23%
HP_NON_HODGKIN_LYMPHOMA	22	-0.551872	-1.55482	0.0247117	0.100951	1	2355	tags=36%, list=14%, signal=42%
GO_INORGANIC_ION_IMPORT_ACROSS_PLASMA_MEMBRANE	84	-0.436689	-1.55471	0.0122283	0.100926	1	1848	tags=24%, list=11%, signal=27%
GO_MATURATION_OF_LSU_RRNA_FROM_TRICISTRONIC_RRNA_TRANSCRIPT_SSU_RRNA_5_8S_RRNA_LSU_RRNA	15	-0.616054	-1.5547	0.0425894	0.100809	1	4601	tags=60%, list=28%, signal=83%
GO_NEURON_RECOGNITION	37	-0.514089	-1.5546	0.0205279	0.100779	1	1645	tags=30%, list=10%, signal=33%
HP_DECREASED_CIRCULATING_ACTH_LEVEL	23	-0.552813	-1.55451	0.0208	0.100748	1	2886	tags=30%, list=18%, signal=37%
HP_INCOMPLETE_PENETRANCE	125	-0.415248	-1.55415	0.00518807	0.100898	1	4117	tags=36%, list=25%, signal=48%
GO_PEPTIDE_RECEPTOR_ACTIVITY	110	-0.41574	-1.5541	0.00268817	0.100831	1	2762	tags=25%, list=17%, signal=29%
GO_METANEPHRIC_NEPHRON_DEVELOPMENT	31	-0.518772	-1.55404	0.0215385	0.10075	1	2745	tags=39%, list=17%, signal=46%
GO_PLASMA_MEMBRANE_RAFT	101	-0.421668	-1.55391	0.00133156	0.100752	1	3699	tags=40%, list=22%, signal=51%
GO_REGULATION_OF_WNT_SIGNALING_PATHWAY	340	-0.374094	-1.5533	0	0.101158	1	2672	tags=23%, list=16%, signal=27%
GO_POSITIVE_REGULATION_OF_CANONICAL_WNT_SIGNALING_PATHWAY	138	-0.405171	-1.55292	0.001321	0.101418	1	1182	tags=15%, list=7%, signal=16%
GO_POSITIVE_REGULATION_OF_MYELOID_LEUKOCYTE_DIFFERENTIATION	45	-0.485322	-1.55287	0.0136778	0.101337	1	1688	tags=22%, list=10%, signal=25%
GO_CARDIAC_MUSCLE_CELL_CONTRACTION	62	-0.458595	-1.55263	0.00429799	0.101447	1	3014	tags=37%, list=18%, signal=45%
GO_POSITIVE_REGULATION_OF_MESENCHYMAL_CELL_PROLIFERATION	25	-0.54406	-1.55263	0.0377359	0.101327	1	3309	tags=44%, list=20%, signal=55%
GO_CARDIAC_CONDUCTION	124	-0.412314	-1.55209	0.00258064	0.101704	1	3014	tags=31%, list=18%, signal=37%
GO_POSITIVE_REGULATION_OF_EPITHELIAL_CELL_PROLIFERATION	168	-0.398762	-1.55182	0.00251572	0.101851	1	3171	tags=30%, list=19%, signal=37%
HP_ABNORMALITY_OF_THE_INCISOR	63	-0.454328	-1.55151	0.0056899	0.102008	1	3442	tags=38%, list=21%, signal=48%
GO_NUCLEOBASE_BIOSYNTHETIC_PROCESS	18	-0.58177	-1.5512	0.0245499	0.102162	1	3514	tags=50%, list=21%, signal=63%
GO_APPENDAGE_MORPHOGENESIS	132	-0.407071	-1.55096	0	0.102271	1	3394	tags=35%, list=21%, signal=44%
GO_POLYOL_METABOLIC_PROCESS	120	-0.41267	-1.55033	0.00134771	0.102694	1	2518	tags=28%, list=15%, signal=32%
HP_ABSENT_HAIR	39	-0.494408	-1.5503	0.0195783	0.102586	1	3709	tags=49%, list=22%, signal=63%
GO_SODIUM_ION_TRANSPORT	206	-0.386997	-1.54986	0	0.102886	1	3499	tags=33%, list=21%, signal=41%
HP_DRUSEN	17	-0.589061	-1.54969	0.0351171	0.10292	1	2363	tags=41%, list=14%, signal=48%
GO_NEGATIVE_REGULATION_OF_NEURON_PROJECTION_DEVELOPMENT	142	-0.405581	-1.5496	0.00251889	0.102875	1	1230	tags=20%, list=7%, signal=22%
GO_ISOPRENOID_METABOLIC_PROCESS	116	-0.417459	-1.54956	0.00131234	0.102791	1	2619	tags=28%, list=16%, signal=33%
GO_TISSUE_REMODELING	139	-0.405128	-1.54931	0.00246609	0.102924	1	2371	tags=29%, list=14%, signal=34%
GO_POSITIVE_REGULATION_OF_NOTCH_SIGNALING_PATHWAY	46	-0.479955	-1.54921	0.0178838	0.102877	1	2247	tags=28%, list=14%, signal=33%
HP_ABNORMALITY_OF_BONE_MARROW_CELL_MORPHOLOGY	150	-0.401612	-1.54845	0.00125157	0.103379	1	3070	tags=28%, list=19%, signal=34%
GO_MESODERMAL_CELL_DIFFERENTIATION	30	-0.52893	-1.54826	0.0246533	0.103437	1	3171	tags=40%, list=19%, signal=49%
GO_SIALYLATION	18	-0.585005	-1.54824	0.0308943	0.103334	1	3894	tags=50%, list=24%, signal=65%
GO_INTERMEDIATE_FILAMENT_BINDING	15	-0.620997	-1.54823	0.0205832	0.103214	1	1929	tags=33%, list=12%, signal=38%
GO_POSITIVE_REGULATION_OF_TRANSPORTER_ACTIVITY	98	-0.423113	-1.54753	0.00536913	0.103781	1	4036	tags=37%, list=24%, signal=48%
HP_ABNORMALITY_OF_THE_MUSCULATURE_OF_THE_THIGH	15	-0.602908	-1.54735	0.0404722	0.103836	1	2990	tags=47%, list=18%, signal=57%
HP_SICK_SINUS_SYNDROME	22	-0.555674	-1.54734	0.0205696	0.103716	1	1110	tags=27%, list=7%, signal=29%
GO_RESPONSE_TO_COCAINE	41	-0.494064	-1.54714	0.0108696	0.103772	1	2455	tags=29%, list=15%, signal=34%
GO_REGULATION_OF_NON_CANONICAL_WNT_SIGNALING_PATHWAY	21	-0.562703	-1.54691	0.0172956	0.103912	1	2084	tags=33%, list=13%, signal=38%
HP_ABNORMAL_FALLOPIAN_TUBE_MORPHOLOGY	25	-0.54066	-1.54627	0.0231839	0.104431	1	4029	tags=48%, list=24%, signal=63%
HP_AGAMMAGLOBULINEMIA	18	-0.588991	-1.5453	0.0334928	0.105197	1	2670	tags=44%, list=16%, signal=53%
GO_AMIDE_BINDING	317	-0.37227	-1.54513	0	0.105245	1	3411	tags=31%, list=21%, signal=38%
GO_REGULATION_OF_STEROID_BIOSYNTHETIC_PROCESS	83	-0.436674	-1.5451	0.00275482	0.105164	1	2619	tags=28%, list=16%, signal=33%
GO_ENDOTHELIAL_CELL_MIGRATION	191	-0.389884	-1.54479	0.00125313	0.105324	1	2349	tags=26%, list=14%, signal=30%
GO_HUMORAL_IMMUNE_RESPONSE_MEDIATED_BY_CIRCULATING_IMMUNOGLOBULIN	34	-0.517113	-1.54475	0.015361	0.105233	1	2216	tags=35%, list=13%, signal=41%
GO_GABA_ERGIC_SYNAPSE	48	-0.476499	-1.54432	0.0146628	0.105541	1	2125	tags=25%, list=13%, signal=29%
GO_CORPUS_CALLOSUM_DEVELOPMENT	20	-0.584012	-1.54429	0.0261011	0.105443	1	2067	tags=40%, list=13%, signal=46%
GO_REGULATION_OF_CHONDROCYTE_DIFFERENTIATION	44	-0.476864	-1.54346	0.00903614	0.106057	1	2128	tags=27%, list=13%, signal=31%
GO_FAT_SOLUBLE_VITAMIN_METABOLIC_PROCESS	40	-0.485588	-1.54318	0.015361	0.106163	1	1277	tags=23%, list=8%, signal=24%
GO_DNA_UNWINDING_INVOLVED_IN_DNA_REPLICATION	16	-0.599309	-1.54313	0.031405	0.106085	1	2409	tags=50%, list=15%, signal=58%
HP_HEMOPTYSIS	52	-0.463742	-1.54312	0.0131387	0.105969	1	2866	tags=33%, list=17%, signal=39%
GO_REGULATION_OF_RECEPTOR_INTERNALIZATION	51	-0.46635	-1.54279	0.011976	0.106154	1	1293	tags=22%, list=8%, signal=23%
GO_PHASIC_SMOOTH_MUSCLE_CONTRACTION	15	-0.611452	-1.54256	0.0375204	0.106263	1	2030	tags=33%, list=12%, signal=38%
GO_REGULATION_OF_DNA_REPLICATION	109	-0.413572	-1.5425	0.00391134	0.106203	1	3608	tags=38%, list=22%, signal=48%
GO_POSITIVE_REGULATION_OF_MYELOID_CELL_DIFFERENTIATION	86	-0.429275	-1.54236	0.00790514	0.106215	1	2163	tags=21%, list=13%, signal=24%
HP_WEIGHT_LOSS	237	-0.381332	-1.54221	0.00239808	0.106228	1	3958	tags=33%, list=24%, signal=43%
GO_MONOVALENT_INORGANIC_CATION_TRANSPORT	455	-0.363435	-1.54164	0	0.106686	1	3663	tags=30%, list=22%, signal=38%
HP_ABNORMALITY_OF_THE_SCROTUM	94	-0.423094	-1.54158	0.00401069	0.106608	1	4459	tags=43%, list=27%, signal=58%
GO_REGULATION_OF_STEM_CELL_DIFFERENTIATION	109	-0.414177	-1.54127	0.0038961	0.106773	1	2670	tags=23%, list=16%, signal=27%
GO_POSITIVE_REGULATION_OF_STEROID_METABOLIC_PROCESS	21	-0.556235	-1.54087	0.0278232	0.107058	1	1319	tags=19%, list=8%, signal=21%
HP_VENTRICULAR_ARRHYTHMIA	82	-0.432842	-1.54074	0.00551724	0.107066	1	3014	tags=28%, list=18%, signal=34%
GO_SEMAPHORIN_RECEPTOR_BINDING	20	-0.583863	-1.5407	0.0251968	0.106972	1	3639	tags=55%, list=22%, signal=70%
GO_PURINERGIC_NUCLEOTIDE_RECEPTOR_SIGNALING_PATHWAY	29	-0.521344	-1.5404	0.0267717	0.107116	1	1903	tags=34%, list=12%, signal=39%
HP_HYDROURETER	56	-0.461869	-1.54008	0.00711238	0.107273	1	3932	tags=43%, list=24%, signal=56%
GO_CELLULAR_RESPONSE_TO_LEPTIN_STIMULUS	18	-0.583635	-1.5397	0.0343699	0.107556	1	482	tags=17%, list=3%, signal=17%
HP_ABNORMAL_SIZE_OF_THE_CLITORIS	55	-0.461128	-1.53936	0.0146628	0.107745	1	2661	tags=33%, list=16%, signal=39%
GO_NEGATIVE_REGULATION_OF_CELLULAR_COMPONENT_MOVEMENT	286	-0.374473	-1.53935	0	0.107638	1	3049	tags=28%, list=18%, signal=34%
GO_SYNAPTIC_VESICLE_EXOCYTOSIS	107	-0.4132	-1.53908	0.00542741	0.107765	1	2854	tags=31%, list=17%, signal=37%
GO_EMBRYONIC_PATTERN_SPECIFICATION	57	-0.460149	-1.53906	0.0142045	0.107658	1	2818	tags=35%, list=17%, signal=42%
GO_POSITIVE_REGULATION_OF_PATHWAY_RESTRICTED_SMAD_PROTEIN_PHOSPHORYLATION	44	-0.4862	-1.53803	0.0205882	0.108511	1	2415	tags=23%, list=15%, signal=27%
GO_SCAVENGER_RECEPTOR_ACTIVITY	42	-0.477779	-1.538	0.0150376	0.108421	1	2323	tags=26%, list=14%, signal=30%
GO_HEMATOPOIETIC_STEM_CELL_PROLIFERATION	23	-0.546203	-1.53794	0.0258065	0.108362	1	879	tags=13%, list=5%, signal=14%
HP_INSULIN_RESISTANCE	63	-0.453502	-1.53788	0.0101449	0.108295	1	3718	tags=38%, list=23%, signal=49%
GO_NON_CANONICAL_WNT_SIGNALING_PATHWAY	144	-0.395576	-1.53784	0.00127714	0.108223	1	2621	tags=22%, list=16%, signal=25%
GO_LEUKOCYTE_CELL_CELL_ADHESION	302	-0.3718	-1.5377	0	0.108245	1	3062	tags=27%, list=19%, signal=32%
GO_REGULATION_OF_MYELOID_LEUKOCYTE_DIFFERENTIATION	96	-0.422022	-1.53745	0.00937082	0.108359	1	1688	tags=22%, list=10%, signal=24%
GO_NEGATIVE_REGULATION_OF_CAMP_MEDIATED_SIGNALING	20	-0.56648	-1.5369	0.0398724	0.108731	1	1161	tags=30%, list=7%, signal=32%
GO_CELLULAR_ALDEHYDE_METABOLIC_PROCESS	59	-0.446961	-1.53686	0.00853485	0.108655	1	3427	tags=32%, list=21%, signal=41%
HP_PAROXYSMAL_VENTRICULAR_TACHYCARDIA	22	-0.559935	-1.53644	0.0269414	0.108947	1	1110	tags=27%, list=7%, signal=29%
GO_REGULATION_OF_LEUKOCYTE_DIFFERENTIATION	237	-0.380349	-1.53636	0	0.108889	1	3062	tags=28%, list=19%, signal=34%
HP_HYPOGONADOTROPIC_HYPOGONADISM	112	-0.414751	-1.53622	0.00801068	0.10891	1	3209	tags=28%, list=19%, signal=34%
GO_REGULATION_OF_CATION_CHANNEL_ACTIVITY	147	-0.399121	-1.53601	0	0.108978	1	1330	tags=19%, list=8%, signal=21%
GO_REGULATION_OF_CELL_MORPHOGENESIS	454	-0.360639	-1.53585	0	0.10902	1	2115	tags=21%, list=13%, signal=23%
HP_APLASIA_OF_THE_UTERUS	15	-0.601512	-1.53584	0.0361842	0.108904	1	3524	tags=60%, list=21%, signal=76%
HP_ABNORMAL_LYMPHOCYTE_MORPHOLOGY	116	-0.413743	-1.53566	0.00260756	0.108938	1	2371	tags=22%, list=14%, signal=26%
GO_REGULATION_OF_BIOMINERALIZATION	83	-0.43124	-1.53566	0.00980392	0.10882	1	4305	tags=46%, list=26%, signal=62%
GO_BETA_CATENIN_TCF_COMPLEX_ASSEMBLY	29	-0.517101	-1.53553	0.0267717	0.108811	1	4581	tags=48%, list=28%, signal=67%
GO_GLIAL_CELL_DIFFERENTIATION	198	-0.385233	-1.53548	0.00123153	0.108723	1	2272	tags=20%, list=14%, signal=23%
GO_CLATHRIN_COATED_VESICLE_MEMBRANE	106	-0.41362	-1.53532	0.0067659	0.10876	1	2539	tags=25%, list=15%, signal=29%
HP_ABNORMAL_UTERUS_MORPHOLOGY	114	-0.408775	-1.53514	0.00260756	0.108816	1	3952	tags=39%, list=24%, signal=50%
GO_CARDIAC_CELL_DEVELOPMENT	71	-0.443347	-1.53502	0.0111732	0.108825	1	2731	tags=25%, list=17%, signal=30%
GO_CANONICAL_WNT_SIGNALING_PATHWAY	309	-0.373619	-1.53472	0	0.109015	1	2957	tags=27%, list=18%, signal=32%
GO_CARDIAC_MUSCLE_CELL_DIFFERENTIATION	98	-0.418223	-1.53456	0.00673854	0.10905	1	2731	tags=24%, list=17%, signal=29%
GO_BRANCHING_MORPHOGENESIS_OF_AN_EPITHELIAL_TUBE	138	-0.403237	-1.53413	0.00249066	0.109371	1	2598	tags=30%, list=16%, signal=35%
GO_MESODERM_DEVELOPMENT	114	-0.405887	-1.53371	0.00265604	0.10965	1	3252	tags=32%, list=20%, signal=40%
GO_WNT_PROTEIN_BINDING	26	-0.52396	-1.53352	0.0278638	0.109723	1	4360	tags=54%, list=26%, signal=73%
GO_SKELETAL_SYSTEM_MORPHOGENESIS	203	-0.383882	-1.53293	0.003663	0.110196	1	3332	tags=33%, list=20%, signal=41%
GO_SKELETAL_SYSTEM_DEVELOPMENT	453	-0.358595	-1.53234	0	0.110597	1	3475	tags=29%, list=21%, signal=36%
GO_PRERIBOSOME_LARGE_SUBUNIT_PRECURSOR	23	-0.543727	-1.53225	0.0185185	0.110563	1	4378	tags=57%, list=27%, signal=77%
GO_HYPEROSMOTIC_RESPONSE	22	-0.562397	-1.53215	0.0379747	0.110529	1	2994	tags=45%, list=18%, signal=55%
GO_ALPHA_AMINO_ACID_CATABOLIC_PROCESS	92	-0.424556	-1.53212	0.00530504	0.110445	1	2648	tags=32%, list=16%, signal=37%
GO_DENDRITE_EXTENSION	29	-0.523753	-1.53208	0.0255183	0.110371	1	2066	tags=28%, list=13%, signal=31%
GO_EMBRYONIC_ORGAN_DEVELOPMENT	407	-0.361406	-1.53175	0	0.110577	1	3269	tags=28%, list=20%, signal=34%
GO_RESPONSE_TO_ETHANOL	103	-0.415317	-1.53132	0.00516129	0.11091	1	2962	tags=28%, list=18%, signal=34%
GO_CELL_CELL_SIGNALING_BY_WNT	481	-0.361766	-1.53131	0	0.110797	1	2672	tags=22%, list=16%, signal=26%
GO_ADAPTIVE_IMMUNE_RESPONSE_BASED_ON_SOMATIC_RECOMBINATION_OF_IMMUNE_RECEPTORS_BUILT_FROM_IMMUNOGLOBULIN_SUPERFAMILY_DOMAINS	219	-0.380425	-1.53091	0.00116822	0.111082	1	2776	tags=26%, list=17%, signal=30%
GO_POSTSYNAPTIC_NEUROTRANSMITTER_RECEPTOR_ACTIVITY	46	-0.482113	-1.53064	0.0177778	0.11125	1	3096	tags=35%, list=19%, signal=43%
HP_ABNORMALITY_OF_THE_PUBIC_HAIR	38	-0.483152	-1.53032	0.00748503	0.111442	1	3458	tags=42%, list=21%, signal=53%
GO_BONE_REMODELING	80	-0.431586	-1.53015	0.00817439	0.111476	1	2371	tags=29%, list=14%, signal=33%
GO_REGULATION_OF_CALCIUM_ION_TRANSPORT_INTO_CYTOSOL	85	-0.424996	-1.53014	0.00820793	0.111363	1	2696	tags=26%, list=16%, signal=31%
HP_NON_MIDLINE_CLEFT_PALATE	15	-0.600633	-1.52992	0.0329489	0.111463	1	1523	tags=33%, list=9%, signal=37%
GO_3_5_DNA_HELICASE_ACTIVITY	19	-0.582856	-1.52963	0.0284757	0.111631	1	3673	tags=58%, list=22%, signal=74%
HP_ABNORMAL_PANCREAS_SIZE	24	-0.536115	-1.52926	0.0427632	0.111865	1	4778	tags=58%, list=29%, signal=82%
GO_POSITIVE_REGULATION_OF_LEUKOCYTE_PROLIFERATION	122	-0.407297	-1.52901	0.003861	0.112008	1	3787	tags=34%, list=23%, signal=43%
GO_CELL_GROWTH	431	-0.35934	-1.52899	0	0.111909	1	2143	tags=21%, list=13%, signal=24%
GO_CARDIAC_ATRIUM_DEVELOPMENT	33	-0.503547	-1.52831	0.0237342	0.112393	1	1144	tags=18%, list=7%, signal=19%
HP_PRIMITIVE_NEUROECTODERMAL_TUMOR	40	-0.486438	-1.52815	0.027735	0.11244	1	3082	tags=35%, list=19%, signal=43%
GO_DEVELOPMENTAL_CELL_GROWTH	204	-0.378603	-1.52767	0	0.112832	1	2128	tags=22%, list=13%, signal=24%
HP_ABNORMAL_MORPHOLOGY_OF_MYOCARDIAL_TRABECULAE	16	-0.604276	-1.52759	0.038835	0.112792	1	2049	tags=25%, list=12%, signal=29%
GO_POSITIVE_REGULATION_OF_MYOBLAST_DIFFERENTIATION	17	-0.593506	-1.52754	0.0317965	0.112728	1	1400	tags=35%, list=8%, signal=39%
HP_PATELLAR_APLASIA	18	-0.574391	-1.52747	0.0320513	0.11267	1	3332	tags=44%, list=20%, signal=56%
HP_HORSESHOE_KIDNEY	55	-0.455786	-1.52742	0.00980392	0.112596	1	3952	tags=44%, list=24%, signal=57%
HP_ABNORMAL_BLOOD_MONOVALENT_INORGANIC_CATION_CONCENTRATION	89	-0.423308	-1.52737	0.00137741	0.112531	1	3095	tags=29%, list=19%, signal=36%
HP_NEOPLASM_OF_THE_LIVER	95	-0.424985	-1.52712	0.00268456	0.11268	1	2407	tags=31%, list=15%, signal=36%
GO_MODIFIED_AMINO_ACID_BINDING	79	-0.427792	-1.5268	0.00407609	0.112889	1	2066	tags=30%, list=13%, signal=35%
GO_NEGATIVE_REGULATION_OF_POTASSIUM_ION_TRANSPORT	26	-0.536011	-1.52663	0.0382848	0.112931	1	536	tags=19%, list=3%, signal=20%
GO_PYRIMIDINE_CONTAINING_COMPOUND_CATABOLIC_PROCESS	37	-0.484795	-1.52654	0.0366412	0.112907	1	1931	tags=35%, list=12%, signal=40%
GO_REGULATION_OF_DENDRITIC_SPINE_DEVELOPMENT	77	-0.430541	-1.52629	0.0121294	0.113038	1	3975	tags=40%, list=24%, signal=53%
HP_LETHARGY	130	-0.401703	-1.52626	0.00390117	0.112945	1	3007	tags=26%, list=18%, signal=32%
GO_REGULATION_OF_HORMONE_METABOLIC_PROCESS	31	-0.511257	-1.52595	0.03125	0.113153	1	1670	tags=32%, list=10%, signal=36%
HP_ABNORMAL_LUNG_LOBATION	34	-0.50807	-1.52591	0.0292758	0.113061	1	3042	tags=32%, list=18%, signal=40%
GO_POSITIVE_REGULATION_OF_CELL_CYCLE_PHASE_TRANSITION	90	-0.423733	-1.5259	0.00814111	0.112949	1	3005	tags=28%, list=18%, signal=34%
GO_SPLEEN_DEVELOPMENT	30	-0.516747	-1.52567	0.0231481	0.113047	1	2495	tags=33%, list=15%, signal=39%
GO_SKELETAL_MUSCLE_ORGAN_DEVELOPMENT	151	-0.398249	-1.52556	0.00377358	0.113035	1	3966	tags=35%, list=24%, signal=46%
GO_LONG_TERM_MEMORY	31	-0.51358	-1.52548	0.0242792	0.112966	1	3975	tags=45%, list=24%, signal=59%
GO_CELL_MATURATION	151	-0.392695	-1.52479	0.00126582	0.11357	1	3165	tags=33%, list=19%, signal=41%
HP_SUBCUTANEOUS_HEMORRHAGE	191	-0.385877	-1.52459	0.00121951	0.113653	1	2785	tags=27%, list=17%, signal=32%
GO_PERICARDIUM_DEVELOPMENT	17	-0.589434	-1.52457	0.0267559	0.11355	1	2320	tags=35%, list=14%, signal=41%
HP_CONICAL_TOOTH	33	-0.508839	-1.52406	0.0300752	0.113965	1	3017	tags=42%, list=18%, signal=52%
GO_MUSCLE_CELL_DEVELOPMENT	155	-0.3917	-1.52393	0.002574	0.113957	1	2731	tags=24%, list=17%, signal=28%
HP_RECURRENT_FRACTURES	129	-0.398032	-1.52389	0.001321	0.113876	1	3486	tags=31%, list=21%, signal=39%
GO_DIVALENT_INORGANIC_CATION_HOMEOSTASIS	406	-0.362661	-1.52389	0	0.113758	1	2998	tags=26%, list=18%, signal=31%
GO_CELL_PROLIFERATION_INVOLVED_IN_KIDNEY_DEVELOPMENT	18	-0.578644	-1.52381	0.0416667	0.113711	1	1679	tags=39%, list=10%, signal=43%
GO_BONE_DEVELOPMENT	178	-0.388202	-1.52378	0.00121655	0.113625	1	2506	tags=26%, list=15%, signal=30%
GO_NEGATIVE_REGULATION_OF_EPITHELIAL_CELL_DIFFERENTIATION	41	-0.475982	-1.52372	0.0242057	0.113554	1	2432	tags=32%, list=15%, signal=37%
GO_RIBONUCLEOSIDE_CATABOLIC_PROCESS	22	-0.553288	-1.52356	0.0328638	0.113598	1	2908	tags=50%, list=18%, signal=61%
GO_RHYTHMIC_BEHAVIOR	42	-0.479793	-1.52355	0.0151286	0.113478	1	905	tags=17%, list=5%, signal=18%
GO_CELL_LEADING_EDGE	395	-0.362824	-1.52324	0	0.113647	1	2716	tags=23%, list=16%, signal=27%
GO_POSITIVE_REGULATION_OF_MACROPHAGE_CHEMOTAXIS	18	-0.57574	-1.52321	0.0450161	0.11355	1	4100	tags=50%, list=25%, signal=66%
GO_CORONARY_VASCULATURE_DEVELOPMENT	44	-0.480296	-1.52315	0.017991	0.113493	1	1659	tags=23%, list=10%, signal=25%
GO_NUCLEOSIDE_DIPHOSPHATE_KINASE_ACTIVITY	17	-0.581325	-1.52298	0.0363036	0.113521	1	2989	tags=35%, list=18%, signal=43%
HP_LYMPHEDEMA	56	-0.455276	-1.52292	0.0201149	0.113457	1	1993	tags=27%, list=12%, signal=30%
GO_DIVALENT_INORGANIC_CATION_TRANSPORT	400	-0.364381	-1.52272	0	0.113535	1	2575	tags=24%, list=16%, signal=27%
GO_METALLOENDOPEPTIDASE_ACTIVITY	89	-0.425569	-1.5226	0.0123626	0.113536	1	1334	tags=19%, list=8%, signal=21%
HP_PSEUDOEPIPHYSES	15	-0.611162	-1.52186	0.0405844	0.114149	1	4469	tags=53%, list=27%, signal=73%
HP_BROAD_FOREHEAD	121	-0.404299	-1.52183	0.0118265	0.114067	1	3893	tags=36%, list=24%, signal=46%
GO_COLUMNAR_CUBOIDAL_EPITHELIAL_CELL_DEVELOPMENT	58	-0.450818	-1.52181	0.0130814	0.11397	1	2540	tags=24%, list=15%, signal=28%
GO_INTRINSIC_COMPONENT_OF_EXTERNAL_SIDE_OF_PLASMA_MEMBRANE	20	-0.569047	-1.52154	0.0426929	0.11414	1	1203	tags=30%, list=7%, signal=32%
GO_CELLULAR_RESPONSE_TO_OSMOTIC_STRESS	41	-0.490091	-1.5208	0.0231481	0.114755	1	3201	tags=37%, list=19%, signal=45%
GO_EPITHELIAL_CELL_DEVELOPMENT	206	-0.380113	-1.52059	0	0.114852	1	2325	tags=22%, list=14%, signal=26%
HP_HYPOTHALAMIC_GONADOTROPIN_RELEASING_HORMONE_DEFICIENCY	18	-0.576689	-1.52057	0.0374593	0.114752	1	3458	tags=50%, list=21%, signal=63%
GO_POSITIVE_REGULATION_OF_CALCIUM_ION_DEPENDENT_EXOCYTOSIS	17	-0.592467	-1.52015	0.038206	0.115003	1	2985	tags=59%, list=18%, signal=72%
GO_PROTEIN_LOCALIZATION_TO_CELL_JUNCTION	94	-0.41599	-1.51968	0.0122449	0.115385	1	3002	tags=27%, list=18%, signal=32%
GO_METENCEPHALON_DEVELOPMENT	99	-0.414213	-1.51942	0.00531209	0.115523	1	3269	tags=31%, list=20%, signal=39%
HP_CARDIAC_ARREST	104	-0.415221	-1.51941	0.00398406	0.11541	1	2440	tags=24%, list=15%, signal=28%
GO_NEURON_PROJECTION_ORGANIZATION	89	-0.41753	-1.51887	0.00535475	0.115827	1	2621	tags=29%, list=16%, signal=35%
HP_ABNORMALITY_OF_THE_INTERNAL_AUDITORY_CANAL	16	-0.593646	-1.51875	0.039801	0.115847	1	4448	tags=50%, list=27%, signal=68%
HP_MALNUTRITION	22	-0.551427	-1.51798	0.0358306	0.116533	1	1523	tags=32%, list=9%, signal=35%
GO_CELL_COMMUNICATION_INVOLVED_IN_CARDIAC_CONDUCTION	48	-0.467789	-1.51767	0.0262774	0.116741	1	2440	tags=33%, list=15%, signal=39%
GO_NEGATIVE_REGULATION_OF_MULTI_ORGANISM_PROCESS	21	-0.561891	-1.51735	0.0392157	0.116935	1	2142	tags=38%, list=13%, signal=44%
HP_ABNORMALITY_OF_THE_URETER	255	-0.371865	-1.51711	0.0011655	0.117054	1	3952	tags=34%, list=24%, signal=44%
GO_POSITIVE_REGULATION_OF_MUSCLE_CELL_DIFFERENTIATION	78	-0.432217	-1.51706	0.0123119	0.116991	1	3043	tags=29%, list=18%, signal=36%
GO_REGULATION_OF_DEVELOPMENTAL_GROWTH	299	-0.368893	-1.51682	0.00114155	0.117113	1	1749	tags=19%, list=11%, signal=21%
GO_KERATAN_SULFATE_BIOSYNTHETIC_PROCESS	26	-0.526254	-1.51667	0.029595	0.117153	1	3894	tags=46%, list=24%, signal=60%
GO_ION_GATED_CHANNEL_ACTIVITY	35	-0.496325	-1.51656	0.028436	0.117136	1	3477	tags=43%, list=21%, signal=54%
HP_ANTERIOR_PITUITARY_DYSGENESIS	16	-0.594545	-1.51627	0.0502513	0.117335	1	770	tags=25%, list=5%, signal=26%
HP_VERTEBRAL_FUSION	50	-0.465237	-1.51618	0.024602	0.11729	1	3128	tags=38%, list=19%, signal=47%
GO_RIBONUCLEOPROTEIN_COMPLEX_BIOGENESIS	430	-0.35852	-1.51566	0	0.117697	1	4790	tags=42%, list=29%, signal=57%
HP_ABNORMAL_URINARY_ELECTROLYTE_CONCENTRATION	91	-0.421055	-1.51565	0.0082531	0.117585	1	3262	tags=24%, list=20%, signal=30%
GO_MORPHOGENESIS_OF_EMBRYONIC_EPITHELIUM	141	-0.396357	-1.51565	0.00893997	0.117466	1	3394	tags=31%, list=21%, signal=39%
GO_MUSCLE_HYPERTROPHY	77	-0.432144	-1.51562	0.00987306	0.117374	1	3939	tags=32%, list=24%, signal=42%
GO_BROWN_FAT_CELL_DIFFERENTIATION	45	-0.469657	-1.51561	0.0176211	0.117261	1	1031	tags=20%, list=6%, signal=21%
HP_CELLULITIS	34	-0.497923	-1.51556	0.0312966	0.117191	1	3271	tags=32%, list=20%, signal=40%
GO_ENSHEATHMENT_OF_NEURONS	127	-0.399419	-1.51479	0.00511509	0.117849	1	2272	tags=24%, list=14%, signal=27%
GO_REGULATION_OF_CHOLESTEROL_BIOSYNTHETIC_PROCESS	42	-0.479244	-1.51467	0.0242511	0.117861	1	4560	tags=52%, list=28%, signal=72%
HP_RIGHT_BUNDLE_BRANCH_BLOCK	34	-0.49357	-1.51441	0.0238806	0.118023	1	1110	tags=21%, list=7%, signal=22%
GO_PYRIMIDINE_CONTAINING_COMPOUND_METABOLIC_PROCESS	80	-0.42622	-1.51437	0.0094086	0.117936	1	2884	tags=35%, list=17%, signal=42%
GO_ISOPRENOID_BIOSYNTHETIC_PROCESS	27	-0.527723	-1.51422	0.0345912	0.117972	1	2619	tags=41%, list=16%, signal=48%
GO_MESENCHYME_MORPHOGENESIS	48	-0.463174	-1.5141	0.011713	0.117975	1	2348	tags=33%, list=14%, signal=39%
HP_ABNORMALITY_OF_INCISOR_MORPHOLOGY	32	-0.50899	-1.514	0.0231125	0.117976	1	3017	tags=38%, list=18%, signal=46%
GO_PARAXIAL_MESODERM_DEVELOPMENT	17	-0.575967	-1.51377	0.0289855	0.118097	1	1552	tags=29%, list=9%, signal=32%
HP_APLASTIC_CLAVICLE	18	-0.57523	-1.51374	0.0325901	0.118005	1	3165	tags=50%, list=19%, signal=62%
GO_RESPONSE_TO_ANGIOTENSIN	22	-0.544138	-1.51314	0.0336538	0.118493	1	1700	tags=27%, list=10%, signal=30%
GO_MITOCHONDRIAL_LARGE_RIBOSOMAL_SUBUNIT	57	-0.448696	-1.51309	0.0141243	0.118411	1	6131	tags=67%, list=37%, signal=106%
GO_PERIKARYON	130	-0.403595	-1.51291	0.00634518	0.118475	1	2737	tags=26%, list=17%, signal=31%
HP_ABNORMAL_SHAPE_OF_THE_PALPEBRAL_FISSURE	36	-0.489057	-1.51251	0.0213675	0.11879	1	4213	tags=53%, list=26%, signal=71%
GO_REGULATION_OF_LIPID_LOCALIZATION	126	-0.400015	-1.51251	0.00517464	0.118672	1	1694	tags=19%, list=10%, signal=21%
HP_CUTANEOUS_SYNDACTYLY	41	-0.477997	-1.5125	0.0191176	0.118562	1	3156	tags=37%, list=19%, signal=45%
GO_ENDOTHELIUM_DEVELOPMENT	112	-0.406706	-1.51178	0.00906736	0.119151	1	2122	tags=24%, list=13%, signal=27%
HP_SCHIZOPHRENIA	57	-0.452968	-1.51175	0.0138504	0.119072	1	2528	tags=28%, list=15%, signal=33%
HP_RENAL_TUBULAR_DYSFUNCTION	94	-0.415542	-1.51152	0.00813008	0.11918	1	2014	tags=18%, list=12%, signal=20%
GO_REGULATION_OF_PHOSPHOLIPASE_ACTIVITY	63	-0.439088	-1.51097	0.0149477	0.119627	1	2776	tags=27%, list=17%, signal=32%
GO_RESPONSE_TO_DOPAMINE	70	-0.437688	-1.51088	0.00870827	0.119598	1	3508	tags=33%, list=21%, signal=42%
GO_REGULATION_OF_CELLULAR_RESPONSE_TO_HEAT	78	-0.429614	-1.51057	0.00415512	0.119798	1	5914	tags=55%, list=36%, signal=86%
GO_CHONDROCYTE_PROLIFERATION	17	-0.573768	-1.51056	0.0473186	0.119687	1	1876	tags=29%, list=11%, signal=33%
GO_DELAYED_RECTIFIER_POTASSIUM_CHANNEL_ACTIVITY	23	-0.541646	-1.51029	0.0416025	0.119841	1	2716	tags=35%, list=16%, signal=42%
GO_ANIMAL_ORGAN_MATURATION	23	-0.543268	-1.5101	0.0323625	0.119909	1	3394	tags=48%, list=21%, signal=60%
GO_POSITIVE_REGULATION_OF_SMALL_MOLECULE_METABOLIC_PROCESS	126	-0.401892	-1.50975	0.00760456	0.120168	1	3338	tags=25%, list=20%, signal=32%
GO_TISSUE_MIGRATION	270	-0.369835	-1.50918	0	0.120628	1	2349	tags=24%, list=14%, signal=28%
GO_SMOOTH_MUSCLE_TISSUE_DEVELOPMENT	22	-0.539525	-1.50911	0.0514469	0.120587	1	1679	tags=27%, list=10%, signal=30%
GO_HIPPOCAMPAL_MOSSY_FIBER_TO_CA3_SYNAPSE	33	-0.487277	-1.50835	0.0212766	0.121232	1	2066	tags=27%, list=13%, signal=31%
GO_REGULATION_OF_POTASSIUM_ION_TRANSPORT	77	-0.419975	-1.50831	0.0144737	0.121128	1	1195	tags=19%, list=7%, signal=21%
GO_POSITIVE_REGULATION_OF_REPRODUCTIVE_PROCESS	69	-0.436378	-1.50817	0.0136799	0.121147	1	3368	tags=35%, list=20%, signal=44%
GO_REGULATION_OF_LYMPHOCYTE_DIFFERENTIATION	152	-0.390044	-1.50807	0.00620347	0.121142	1	3062	tags=30%, list=19%, signal=36%
GO_FEEDING_BEHAVIOR	77	-0.429021	-1.50763	0.0140252	0.121507	1	1961	tags=21%, list=12%, signal=23%
HP_UPPER_LIMB_UNDERGROWTH	78	-0.42545	-1.50758	0.0114778	0.12144	1	4459	tags=47%, list=27%, signal=65%
GO_NEGATIVE_REGULATION_OF_MUSCLE_TISSUE_DEVELOPMENT	49	-0.460753	-1.50723	0.0150376	0.121664	1	938	tags=16%, list=6%, signal=17%
GO_EPITHELIAL_TUBE_BRANCHING_INVOLVED_IN_LUNG_MORPHOGENESIS	27	-0.517236	-1.50669	0.0386905	0.122125	1	1182	tags=26%, list=7%, signal=28%
HP_ABNORMALITY_OF_THE_NASAL_CAVITY	17	-0.579482	-1.50666	0.0516129	0.122047	1	3699	tags=53%, list=22%, signal=68%
GO_NEGATIVE_REGULATION_OF_B_CELL_ACTIVATION	27	-0.527508	-1.50632	0.0305344	0.122274	1	2371	tags=26%, list=14%, signal=30%
HP_DISPROPORTIONATE_TALL_STATURE	31	-0.510839	-1.50591	0.0242718	0.122595	1	3893	tags=45%, list=24%, signal=59%
GO_REGULATION_OF_CALCIUM_ION_TRANSPORT	209	-0.375997	-1.50579	0.00234742	0.12261	1	2521	tags=22%, list=15%, signal=26%
GO_GAMMA_DELTA_T_CELL_ACTIVATION	16	-0.596101	-1.50541	0.0333333	0.122874	1	4626	tags=69%, list=28%, signal=95%
GO_SIALYLTRANSFERASE_ACTIVITY	18	-0.585005	-1.50527	0.0336907	0.122913	1	3894	tags=50%, list=24%, signal=65%
HP_DUODENAL_ATRESIA	32	-0.509088	-1.50516	0.0272727	0.122928	1	3699	tags=50%, list=22%, signal=64%
GO_NEGATIVE_REGULATION_OF_POSTTRANSCRIPTIONAL_GENE_SILENCING	19	-0.566502	-1.50487	0.0295082	0.123109	1	1896	tags=26%, list=11%, signal=30%
GO_NOTCH_SIGNALING_PATHWAY	175	-0.382096	-1.50487	0.00359281	0.122996	1	3406	tags=33%, list=21%, signal=41%
GO_LENS_MORPHOGENESIS_IN_CAMERA_TYPE_EYE	18	-0.57067	-1.50483	0.0377049	0.122911	1	2186	tags=33%, list=13%, signal=38%
GO_MICROVILLUS_ASSEMBLY	17	-0.574645	-1.50471	0.0415335	0.122926	1	4159	tags=47%, list=25%, signal=63%
GO_REGULATION_OF_VOLTAGE_GATED_CALCIUM_CHANNEL_ACTIVITY	31	-0.498379	-1.50459	0.0235849	0.122946	1	1330	tags=29%, list=8%, signal=32%
GO_RETINA_MORPHOGENESIS_IN_CAMERA_TYPE_EYE	51	-0.457991	-1.50435	0.020202	0.123074	1	3309	tags=41%, list=20%, signal=51%
HP_RECURRENT_BACTERIAL_INFECTIONS	94	-0.412346	-1.50432	0.0107817	0.122983	1	2261	tags=22%, list=14%, signal=26%
HP_DYSPAREUNIA	33	-0.494541	-1.50408	0.0227964	0.123113	1	3116	tags=39%, list=19%, signal=48%
GO_SYNAPTIC_TRANSMISSION_DOPAMINERGIC	22	-0.53543	-1.50391	0.0495049	0.123184	1	3043	tags=36%, list=18%, signal=45%
HP_ABNORMALITY_OF_THE_MAXILLA	120	-0.395832	-1.50391	0.00779221	0.123074	1	3165	tags=31%, list=19%, signal=38%
HP_ABNORMALITY_OF_THE_SENSE_OF_SMELL	75	-0.43063	-1.50359	0.0185185	0.123298	1	3458	tags=35%, list=21%, signal=44%
GO_LYMPH_VESSEL_MORPHOGENESIS	18	-0.568832	-1.50303	0.0322581	0.123787	1	2095	tags=44%, list=13%, signal=51%
GO_RIBOSE_PHOSPHATE_BIOSYNTHETIC_PROCESS	177	-0.381751	-1.50291	0.00488401	0.123789	1	5278	tags=49%, list=32%, signal=71%
GO_NEGATIVE_REGULATION_OF_LYMPHOCYTE_APOPTOTIC_PROCESS	26	-0.528396	-1.50282	0.0287081	0.123758	1	1091	tags=23%, list=7%, signal=25%
GO_CARDIAC_MUSCLE_CONTRACTION	118	-0.402376	-1.50277	0.0118734	0.123699	1	3014	tags=26%, list=18%, signal=32%
HP_DYSESTHESIA	16	-0.585914	-1.50228	0.0525478	0.124089	1	2503	tags=38%, list=15%, signal=44%
GO_REPLACEMENT_OSSIFICATION	27	-0.516611	-1.50226	0.030722	0.123992	1	795	tags=26%, list=5%, signal=27%
GO_POSITIVE_REGULATION_OF_PEPTIDE_HORMONE_SECRETION	85	-0.421837	-1.50214	0.0140252	0.123986	1	2082	tags=20%, list=13%, signal=23%
GO_ACTIN_BINDING	407	-0.359656	-1.50194	0	0.124075	1	2609	tags=23%, list=16%, signal=26%
HP_CRACKLES	17	-0.588248	-1.50193	0.0353698	0.123973	1	2440	tags=41%, list=15%, signal=48%
GO_RESPONSE_TO_CATECHOLAMINE	87	-0.417051	-1.50125	0.00414365	0.124532	1	3133	tags=29%, list=19%, signal=35%
HP_ABNORMAL_MALE_REPRODUCTIVE_SYSTEM_PHYSIOLOGY	206	-0.373254	-1.50122	0.00362319	0.124462	1	3781	tags=34%, list=23%, signal=44%
GO_LONG_TERM_SYNAPTIC_POTENTIATION	74	-0.431257	-1.50107	0.0192044	0.1245	1	2572	tags=28%, list=16%, signal=33%
GO_NEGATIVE_REGULATION_OF_CELL_CELL_ADHESION	161	-0.387242	-1.50085	0.00490798	0.124593	1	3049	tags=28%, list=18%, signal=34%
HP_NEOPLASM_OF_THE_CENTRAL_NERVOUS_SYSTEM	123	-0.394265	-1.50071	0.00634518	0.12465	1	3360	tags=29%, list=20%, signal=36%
GO_POSTSYNAPTIC_MODULATION_OF_CHEMICAL_SYNAPTIC_TRANSMISSION	15	-0.575863	-1.50036	0.0369718	0.124871	1	811	tags=27%, list=5%, signal=28%
GO_CALMODULIN_BINDING	182	-0.379883	-1.49944	0.00372671	0.125756	1	3095	tags=30%, list=19%, signal=36%
GO_SIDE_OF_MEMBRANE	467	-0.351629	-1.49922	0	0.125847	1	2572	tags=21%, list=16%, signal=24%
GO_REGULATION_OF_MUSCLE_ADAPTATION	74	-0.426056	-1.49905	0.019802	0.12591	1	5020	tags=43%, list=30%, signal=62%
GO_CALCIUM_CHANNEL_COMPLEX	62	-0.441717	-1.49875	0.0195531	0.126104	1	2352	tags=27%, list=14%, signal=32%
GO_DNA_GEOMETRIC_CHANGE	114	-0.404345	-1.49875	0.00933333	0.125984	1	3056	tags=32%, list=19%, signal=40%
GO_REGULATION_OF_HEART_RATE	82	-0.422511	-1.4987	0.0134409	0.125916	1	3014	tags=32%, list=18%, signal=39%
GO_POSITIVE_REGULATION_OF_NEURON_DIFFERENTIATION	333	-0.362962	-1.49864	0	0.125869	1	2513	tags=22%, list=15%, signal=25%
HP_GROWTH_HORMONE_EXCESS	18	-0.576407	-1.49859	0.0378549	0.125796	1	902	tags=28%, list=5%, signal=29%
GO_CENTRAL_NERVOUS_SYSTEM_NEURON_DEVELOPMENT	69	-0.436836	-1.49842	0.020438	0.125858	1	1913	tags=29%, list=12%, signal=33%
GO_I_BAND	130	-0.397781	-1.49818	0.00884956	0.125977	1	3204	tags=30%, list=19%, signal=37%
GO_POSITIVE_REGULATION_OF_PEPTIDYL_LYSINE_ACETYLATION	31	-0.498501	-1.49817	0.0295858	0.125878	1	3421	tags=32%, list=21%, signal=41%
GO_VOLTAGE_GATED_SODIUM_CHANNEL_COMPLEX	16	-0.589145	-1.4979	0.0594059	0.12601	1	3276	tags=56%, list=20%, signal=70%
GO_ACTIVATION_OF_PHOSPHOLIPASE_C_ACTIVITY	29	-0.511641	-1.49781	0.039039	0.125988	1	2776	tags=38%, list=17%, signal=46%
GO_HETEROTRIMERIC_G_PROTEIN_COMPLEX	32	-0.50356	-1.49781	0.0306748	0.125869	1	1939	tags=25%, list=12%, signal=28%
HP_ABNORMAL_SPINAL_MENINGEAL_MORPHOLOGY	18	-0.572555	-1.4969	0.0519481	0.126684	1	2731	tags=50%, list=17%, signal=60%
GO_PROTEOGLYCAN_BIOSYNTHETIC_PROCESS	57	-0.445676	-1.49675	0.0199147	0.126732	1	2267	tags=30%, list=14%, signal=34%
GO_EXCITATORY_SYNAPSE_ASSEMBLY	20	-0.562067	-1.49659	0.0396694	0.126772	1	2621	tags=40%, list=16%, signal=48%
GO_POSTSYNAPTIC_DENSITY_MEMBRANE	74	-0.427997	-1.49591	0.0108548	0.127347	1	2352	tags=24%, list=14%, signal=28%
GO_POSITIVE_REGULATION_OF_HEMOPOIESIS	175	-0.38072	-1.49587	0.00243605	0.127273	1	3062	tags=25%, list=19%, signal=31%
GO_PYRIMIDINE_NUCLEOSIDE_TRIPHOSPHATE_BIOSYNTHETIC_PROCESS	18	-0.569844	-1.4958	0.0449251	0.127217	1	4753	tags=56%, list=29%, signal=78%
GO_ORGANIC_HYDROXY_COMPOUND_TRANSPORT	209	-0.374588	-1.49555	0.00238663	0.127398	1	2613	tags=25%, list=16%, signal=30%
HP_LOWER_LIMB_ASYMMETRY	23	-0.526616	-1.49525	0.0386997	0.127626	1	2353	tags=30%, list=14%, signal=35%
GO_FATTY_ACID_DERIVATIVE_TRANSPORT	39	-0.476059	-1.49471	0.0352941	0.128062	1	2026	tags=26%, list=12%, signal=29%
GO_MUSCLE_ORGAN_DEVELOPMENT	346	-0.359247	-1.49434	0	0.128346	1	3184	tags=26%, list=19%, signal=32%
HP_RETINAL_HEMORRHAGE	19	-0.565954	-1.49417	0.045977	0.128407	1	2598	tags=42%, list=16%, signal=50%
GO_TEMPERATURE_HOMEOSTASIS	151	-0.390631	-1.49392	0.00373134	0.128526	1	2638	tags=27%, list=16%, signal=32%
GO_REGULATION_OF_CD4_POSITIVE_ALPHA_BETA_T_CELL_ACTIVATION	56	-0.444531	-1.49373	0.02849	0.128616	1	3039	tags=32%, list=18%, signal=39%
GO_PROSTATE_GLAND_MORPHOGENESIS	23	-0.538417	-1.49332	0.046225	0.128977	1	4787	tags=65%, list=29%, signal=92%
GO_SENSORY_PERCEPTION_OF_TASTE	45	-0.461683	-1.49329	0.0278592	0.128892	1	4481	tags=47%, list=27%, signal=64%
HP_ABNORMAL_CIRCULATING_GLUTAMINE_FAMILY_AMINO_ACID_CONCENTRATION	16	-0.594065	-1.49276	0.0522023	0.129332	1	2399	tags=38%, list=15%, signal=44%
GO_RESPONSE_TO_LEPTIN	23	-0.536305	-1.49273	0.0544	0.129261	1	482	tags=13%, list=3%, signal=13%
GO_TISSUE_HOMEOSTASIS	227	-0.366381	-1.4923	0.00118343	0.129586	1	3242	tags=31%, list=20%, signal=38%
GO_REPLICATION_FORK_PROCESSING	35	-0.482741	-1.49212	0.0186047	0.129664	1	4213	tags=46%, list=26%, signal=61%
GO_GRANULOCYTE_CHEMOTAXIS	91	-0.408616	-1.49204	0.0091623	0.129623	1	3896	tags=34%, list=24%, signal=44%
HP_ABNORMALITY_OF_HUMORAL_IMMUNITY	205	-0.372658	-1.49197	0.00353774	0.129585	1	2256	tags=21%, list=14%, signal=25%
GO_STEROL_HOMEOSTASIS	73	-0.426034	-1.491	0.0109439	0.1305	1	2079	tags=23%, list=13%, signal=27%
GO_DNA_DEPENDENT_DNA_REPLICATION_MAINTENANCE_OF_FIDELITY	43	-0.467932	-1.49082	0.0291121	0.130581	1	3589	tags=42%, list=22%, signal=53%
GO_RESPONSE_TO_VITAMIN	77	-0.421001	-1.49059	0.0165289	0.130687	1	1580	tags=18%, list=10%, signal=20%
HP_BRONCHIECTASIS	103	-0.405648	-1.49034	0.010582	0.130847	1	3197	tags=30%, list=19%, signal=37%
GO_ADAPTATION_OF_SIGNALING_PATHWAY	20	-0.549253	-1.49019	0.0474006	0.130892	1	1785	tags=35%, list=11%, signal=39%
GO_REGULATION_OF_MEMBRANE_INVAGINATION	15	-0.587085	-1.48973	0.0439189	0.131281	1	3039	tags=60%, list=18%, signal=73%
GO_CYCLIC_NUCLEOTIDE_BIOSYNTHETIC_PROCESS	18	-0.555923	-1.48941	0.0514019	0.1315	1	2389	tags=39%, list=14%, signal=45%
GO_LONG_TERM_SYNAPTIC_DEPRESSION	26	-0.519083	-1.4889	0.0532081	0.131956	1	2716	tags=27%, list=16%, signal=32%
GO_EXOCRINE_SYSTEM_DEVELOPMENT	46	-0.465164	-1.48885	0.02526	0.131878	1	1659	tags=30%, list=10%, signal=34%
GO_DOPAMINE_RECEPTOR_SIGNALING_PATHWAY	40	-0.474085	-1.48882	0.0231548	0.131793	1	3133	tags=35%, list=19%, signal=43%
GO_DNA_DAMAGE_RESPONSE_DETECTION_OF_DNA_DAMAGE	38	-0.48185	-1.48865	0.03698	0.131863	1	3348	tags=42%, list=20%, signal=53%
GO_STRIATED_MUSCLE_CONTRACTION	148	-0.38645	-1.48825	0.0075	0.132141	1	3057	tags=28%, list=19%, signal=34%
GO_FILOPODIUM	97	-0.411264	-1.48814	0.0106667	0.132151	1	2624	tags=26%, list=16%, signal=30%
GO_REGULATION_OF_LYMPHOCYTE_ACTIVATION	379	-0.354676	-1.4881	0.00111982	0.132061	1	3062	tags=26%, list=19%, signal=31%
GO_CELL_MIGRATION_INVOLVED_IN_HEART_DEVELOPMENT	16	-0.571521	-1.48799	0.0423453	0.132062	1	1556	tags=38%, list=9%, signal=41%
GO_PROTEIN_LOCALIZATION_TO_SYNAPSE	74	-0.423443	-1.48774	0.0192308	0.132192	1	3002	tags=27%, list=18%, signal=33%
GO_AMELOGENESIS	21	-0.556499	-1.4877	0.0394089	0.132116	1	4450	tags=67%, list=27%, signal=91%
GO_REGULATION_OF_SYNAPTIC_PLASTICITY	166	-0.380702	-1.48749	0.00123001	0.132242	1	2773	tags=25%, list=17%, signal=29%
GO_MAMMARY_GLAND_DEVELOPMENT	126	-0.397794	-1.48699	0.00649351	0.132628	1	4267	tags=39%, list=26%, signal=52%
HP_ABNORMAL_COCHLEA_MORPHOLOGY	23	-0.540533	-1.48686	0.028481	0.13266	1	2462	tags=39%, list=15%, signal=46%
GO_CELL_PROLIFERATION_IN_FOREBRAIN	26	-0.511988	-1.48672	0.0383436	0.132704	1	2884	tags=38%, list=17%, signal=47%
HP_REDUCED_CONSCIOUSNESS_CONFUSION	288	-0.360942	-1.48667	0.00113895	0.132645	1	3057	tags=25%, list=19%, signal=31%
HP_HYPERPITUITARISM	80	-0.4221	-1.48663	0.0177112	0.13257	1	2886	tags=26%, list=18%, signal=32%
GO_NUCLEOSIDE_BISPHOSPHATE_METABOLIC_PROCESS	120	-0.397216	-1.48661	0.00762389	0.132473	1	4960	tags=44%, list=30%, signal=63%
GO_REGULATION_OF_MYOTUBE_DIFFERENTIATION	47	-0.459835	-1.4866	0.0311111	0.132362	1	1966	tags=28%, list=12%, signal=31%
HP_ANOSMIA	34	-0.486247	-1.48626	0.0338462	0.132617	1	3458	tags=44%, list=21%, signal=56%
GO_PROTEOGLYCAN_METABOLIC_PROCESS	79	-0.418787	-1.48615	0.0148649	0.132632	1	2353	tags=29%, list=14%, signal=34%
HP_ENCHONDROMA	15	-0.594207	-1.48593	0.0475382	0.132747	1	3709	tags=47%, list=22%, signal=60%
GO_REGULATION_OF_CD4_POSITIVE_ALPHA_BETA_T_CELL_DIFFERENTIATION	42	-0.478706	-1.48578	0.021309	0.13278	1	2604	tags=31%, list=16%, signal=37%
GO_TUBE_FORMATION	142	-0.382615	-1.48577	0.00641848	0.132677	1	3407	tags=31%, list=21%, signal=39%
GO_POSITIVE_REGULATION_OF_PROTEIN_BINDING	81	-0.419331	-1.48553	0.0174263	0.132828	1	1659	tags=22%, list=10%, signal=25%
GO_REPLISOME	26	-0.520021	-1.4851	0.0361067	0.133157	1	2949	tags=54%, list=18%, signal=65%
HP_AMENORRHEA	134	-0.387808	-1.48508	0.00260078	0.133066	1	3209	tags=28%, list=19%, signal=35%
HP_NEOPLASM_OF_THE_GASTROINTESTINAL_TRACT	215	-0.371421	-1.48496	0.00243902	0.133068	1	3360	tags=30%, list=20%, signal=37%
GO_GRANULOCYTE_MIGRATION	111	-0.398262	-1.48489	0.0104712	0.13303	1	2085	tags=23%, list=13%, signal=26%
GO_REGULATION_OF_POSTSYNAPSE_ORGANIZATION	95	-0.410444	-1.48482	0.0145695	0.132984	1	2621	tags=28%, list=16%, signal=34%
GO_CELL_DIFFERENTIATION_IN_SPINAL_CORD	48	-0.454355	-1.48481	0.026393	0.132875	1	2082	tags=23%, list=13%, signal=26%
GO_TERPENOID_METABOLIC_PROCESS	96	-0.412633	-1.48469	0.013624	0.132907	1	2618	tags=27%, list=16%, signal=32%
GO_MYELIN_SHEATH	46	-0.453099	-1.48449	0.0294118	0.133021	1	2589	tags=30%, list=16%, signal=36%
GO_ALCOHOL_BIOSYNTHETIC_PROCESS	144	-0.385614	-1.48421	0.00495663	0.133199	1	3152	tags=31%, list=19%, signal=37%
GO_NEURAL_RETINA_DEVELOPMENT	61	-0.433042	-1.48408	0.0130624	0.133224	1	2690	tags=33%, list=16%, signal=39%
GO_POSITIVE_REGULATION_OF_STRIATED_MUSCLE_CELL_DIFFERENTIATION	51	-0.443425	-1.48408	0.0307018	0.133106	1	1697	tags=24%, list=10%, signal=26%
HP_VERTEBRAL_COMPRESSION_FRACTURES	25	-0.53104	-1.48407	0.0334855	0.132993	1	725	tags=20%, list=4%, signal=21%
GO_REGULATION_OF_MORPHOGENESIS_OF_AN_EPITHELIUM	163	-0.379007	-1.48394	0.00622665	0.133025	1	3097	tags=24%, list=19%, signal=29%
HP_LEUKOPENIA	167	-0.378896	-1.48384	0.001221	0.133009	1	3932	tags=34%, list=24%, signal=44%
GO_REGULATION_OF_BLOOD_PRESSURE	146	-0.386166	-1.48372	0.0100883	0.132995	1	1491	tags=19%, list=9%, signal=21%
GO_POSITIVE_REGULATION_OF_REGULATED_SECRETORY_PATHWAY	52	-0.453095	-1.48351	0.0264317	0.133121	1	2985	tags=35%, list=18%, signal=42%
GO_REGULATION_OF_LONG_TERM_NEURONAL_SYNAPTIC_PLASTICITY	22	-0.530513	-1.48332	0.0426929	0.133178	1	4583	tags=50%, list=28%, signal=69%
GO_RESPONSE_TO_PURINE_CONTAINING_COMPOUND	135	-0.385732	-1.48332	0.00761421	0.133064	1	2527	tags=27%, list=15%, signal=31%
GO_POSITIVE_REGULATION_OF_DNA_BIOSYNTHETIC_PROCESS	66	-0.433367	-1.4827	0.0166667	0.13362	1	5047	tags=52%, list=31%, signal=74%
GO_NEUROBLAST_PROLIFERATION	55	-0.450672	-1.48232	0.0269122	0.133945	1	2818	tags=31%, list=17%, signal=37%
GO_SARCOLEMMA	126	-0.389771	-1.48217	0.0155844	0.133985	1	4091	tags=42%, list=25%, signal=56%
HP_MEGALOBLASTIC_ANEMIA	17	-0.566531	-1.48168	0.0518053	0.134419	1	3302	tags=65%, list=20%, signal=81%
GO_REGULATION_OF_FAT_CELL_DIFFERENTIATION	116	-0.398292	-1.48168	0.00771208	0.134301	1	1545	tags=22%, list=9%, signal=24%
GO_POSITIVE_REGULATION_OF_TELOMERASE_RNA_LOCALIZATION_TO_CAJAL_BODY	15	-0.589277	-1.48166	0.0697279	0.1342	1	6036	tags=87%, list=37%, signal=137%
HP_EPISPADIAS	23	-0.527067	-1.48158	0.0478469	0.134187	1	2914	tags=43%, list=18%, signal=53%
GO_POSITIVE_REGULATION_OF_BINDING	160	-0.377488	-1.48138	0.00487211	0.134284	1	3251	tags=31%, list=20%, signal=38%
GO_REGULATION_OF_BEHAVIOR	54	-0.452488	-1.48116	0.0256046	0.134421	1	959	tags=19%, list=6%, signal=20%
HP_ABNORMALITY_OF_BLOOD_VOLUME_HOMEOSTASIS	30	-0.498073	-1.48016	0.0446841	0.135459	1	2731	tags=33%, list=17%, signal=40%
GO_NEGATIVE_REGULATION_OF_POTASSIUM_ION_TRANSMEMBRANE_TRANSPORT	21	-0.53567	-1.48003	0.0503247	0.135499	1	536	tags=19%, list=3%, signal=20%
HP_KETOSIS	48	-0.457861	-1.47973	0.0218659	0.13573	1	4232	tags=44%, list=26%, signal=59%
HP_ABNORMALITY_OF_THE_HELIX	111	-0.398184	-1.4797	0.0134228	0.13564	1	2215	tags=22%, list=13%, signal=25%
GO_CELLULAR_COMPONENT_MAINTENANCE	54	-0.445065	-1.47946	0.0197461	0.135808	1	2708	tags=30%, list=16%, signal=35%
GO_REGULATION_OF_TRANSMEMBRANE_RECEPTOR_PROTEIN_SERINE_THREONINE_KINASE_SIGNALING_PATHWAY	214	-0.369205	-1.47941	0.00119048	0.135744	1	2432	tags=22%, list=15%, signal=25%
GO_U1_SNRNP	18	-0.559949	-1.47905	0.041868	0.136009	1	5726	tags=78%, list=35%, signal=119%
GO_POSITIVE_REGULATION_OF_ENDOTHELIAL_CELL_APOPTOTIC_PROCESS	16	-0.588221	-1.4789	0.0575296	0.136059	1	2076	tags=31%, list=13%, signal=36%
GO_CALCIUM_ION_TRANSMEMBRANE_IMPORT_INTO_CYTOSOL	114	-0.394656	-1.47866	0.00911458	0.136213	1	2360	tags=25%, list=14%, signal=28%
GO_REGULATION_OF_EPITHELIAL_CELL_MIGRATION	207	-0.369083	-1.47852	0.00473373	0.136255	1	2349	tags=24%, list=14%, signal=27%
HP_HYPERALDOSTERONISM	18	-0.564123	-1.47789	0.0512821	0.136799	1	2902	tags=33%, list=18%, signal=40%
GO_CIRCADIAN_SLEEP_WAKE_CYCLE	23	-0.536837	-1.47786	0.0323625	0.136705	1	3419	tags=35%, list=21%, signal=44%
HP_HYPOKETOTIC_HYPOGLYCEMIA	15	-0.58723	-1.47766	0.0512397	0.136808	1	3689	tags=53%, list=22%, signal=69%
GO_EXCITATORY_SYNAPSE	36	-0.486844	-1.47711	0.0305344	0.137293	1	2195	tags=33%, list=13%, signal=38%
GO_POTASSIUM_CHANNEL_REGULATOR_ACTIVITY	45	-0.461915	-1.47697	0.038864	0.137328	1	1195	tags=22%, list=7%, signal=24%
GO_REGULATION_OF_VESICLE_FUSION	30	-0.504048	-1.4769	0.0259146	0.13728	1	2066	tags=27%, list=13%, signal=30%
GO_REGULATION_OF_CAMP_MEDIATED_SIGNALING	42	-0.462869	-1.47687	0.0338983	0.13719	1	1492	tags=24%, list=9%, signal=26%
GO_POSITIVE_REGULATION_OF_COLD_INDUCED_THERMOGENESIS	84	-0.411635	-1.4767	0.0109589	0.137268	1	1961	tags=24%, list=12%, signal=27%
GO_CHLORIDE_CHANNEL_COMPLEX	32	-0.499206	-1.47657	0.0425197	0.137284	1	3164	tags=38%, list=19%, signal=46%
GO_NEGATIVE_REGULATION_OF_VASCULATURE_DEVELOPMENT	110	-0.397249	-1.47631	0.00820793	0.137458	1	2672	tags=31%, list=16%, signal=37%
GO_HOMOPHILIC_CELL_ADHESION_VIA_PLASMA_MEMBRANE_ADHESION_MOLECULES	132	-0.388411	-1.47622	0.0140127	0.137449	1	2061	tags=21%, list=13%, signal=24%
HP_APLASIA_HYPOPLASIA_AFFECTING_THE_ANTERIOR_SEGMENT_OF_THE_EYE	111	-0.397079	-1.47591	0.00947226	0.137661	1	3287	tags=33%, list=20%, signal=41%
GO_SECONDARY_PALATE_DEVELOPMENT	23	-0.534134	-1.4759	0.0404531	0.137555	1	2621	tags=43%, list=16%, signal=52%
HP_INTESTINAL_POLYP	53	-0.452367	-1.47547	0.0272989	0.137906	1	3082	tags=34%, list=19%, signal=42%
GO_PROTEIN_KINASE_C_ACTIVATING_G_PROTEIN_COUPLED_RECEPTOR_SIGNALING_PATHWAY	24	-0.533697	-1.47537	0.0333839	0.137909	1	1903	tags=33%, list=12%, signal=38%
HP_ABNORMAL_BLOOD_SODIUM_CONCENTRATION	38	-0.472929	-1.47526	0.0294118	0.137919	1	1348	tags=21%, list=8%, signal=23%
GO_SEX_DETERMINATION	19	-0.550901	-1.47498	0.0533752	0.138118	1	3930	tags=58%, list=24%, signal=76%
GO_REGULATION_OF_CIRCADIAN_SLEEP_WAKE_CYCLE	17	-0.568864	-1.47488	0.0536278	0.138108	1	3419	tags=41%, list=21%, signal=52%
GO_REGULATION_OF_B_CELL_PROLIFERATION	51	-0.448719	-1.47461	0.037464	0.138327	1	2102	tags=25%, list=13%, signal=29%
GO_REGULATION_OF_DENDRITE_EXTENSION	20	-0.540528	-1.47446	0.0392465	0.138371	1	1064	tags=25%, list=6%, signal=27%
GO_IMPORT_INTO_CELL	203	-0.373115	-1.47422	0.00123305	0.138534	1	1860	tags=23%, list=11%, signal=26%
GO_POSITIVE_REGULATION_OF_NEURON_PROJECTION_DEVELOPMENT	262	-0.360971	-1.4737	0	0.138997	1	2508	tags=21%, list=15%, signal=24%
HP_PANCREATIC_ADENOCARCINOMA	25	-0.507947	-1.47364	0.028754	0.13896	1	3058	tags=40%, list=19%, signal=49%
GO_NEUROMUSCULAR_PROCESS	84	-0.414578	-1.47354	0.0121786	0.138948	1	2106	tags=20%, list=13%, signal=23%
GO_NEGATIVE_REGULATION_OF_TOLL_LIKE_RECEPTOR_SIGNALING_PATHWAY	33	-0.487341	-1.47342	0.0349544	0.138959	1	3284	tags=45%, list=20%, signal=57%
GO_HELICASE_ACTIVITY	156	-0.380587	-1.47334	0.0086741	0.138927	1	4813	tags=43%, list=29%, signal=60%
HP_ABNORMAL_SOFT_PALATE_MORPHOLOGY	152	-0.381764	-1.47307	0.00256082	0.1391	1	4854	tags=47%, list=29%, signal=66%
GO_MESODERM_MORPHOGENESIS	67	-0.423119	-1.47285	0.0137552	0.139233	1	1530	tags=21%, list=9%, signal=23%
GO_NEGATIVE_REGULATION_OF_LIPID_BIOSYNTHETIC_PROCESS	45	-0.456654	-1.4727	0.0287443	0.13928	1	2181	tags=29%, list=13%, signal=33%
HP_BICONCAVE_VERTEBRAL_BODIES	19	-0.558721	-1.47265	0.0455975	0.139222	1	2364	tags=37%, list=14%, signal=43%
GO_NEGATIVE_REGULATION_OF_OSSIFICATION	61	-0.434178	-1.47245	0.022567	0.139312	1	4264	tags=43%, list=26%, signal=57%
GO_CELL_CELL_ADHESION_VIA_PLASMA_MEMBRANE_ADHESION_MOLECULES	218	-0.368155	-1.4724	0.00360577	0.139251	1	2378	tags=23%, list=14%, signal=26%
GO_REGULATION_OF_VESICLE_MEDIATED_TRANSPORT	500	-0.344517	-1.47212	0	0.139441	1	1990	tags=18%, list=12%, signal=20%
GO_POSITIVE_REGULATION_OF_MACROPHAGE_MIGRATION	23	-0.514178	-1.47178	0.0630915	0.139711	1	3516	tags=43%, list=21%, signal=55%
GO_MITOCHONDRIAL_RNA_METABOLIC_PROCESS	46	-0.45466	-1.47176	0.0255639	0.139606	1	5331	tags=65%, list=32%, signal=96%
GO_GLUTAMATE_RECEPTOR_SIGNALING_PATHWAY	87	-0.413532	-1.47169	0.0107672	0.139577	1	1048	tags=18%, list=6%, signal=20%
GO_IONOTROPIC_GLUTAMATE_RECEPTOR_SIGNALING_PATHWAY	22	-0.519845	-1.47164	0.0503247	0.139502	1	353	tags=14%, list=2%, signal=14%
HP_CUTANEOUS_FINGER_SYNDACTYLY	22	-0.533718	-1.47119	0.044586	0.139894	1	1523	tags=32%, list=9%, signal=35%
GO_REGULATION_OF_ANATOMICAL_STRUCTURE_SIZE	462	-0.346131	-1.47113	0	0.139844	1	2130	tags=20%, list=13%, signal=22%
HP_VENTRICULAR_TACHYCARDIA	46	-0.457731	-1.47005	0.0244957	0.140937	1	3014	tags=28%, list=18%, signal=34%
GO_REGULATION_OF_CELL_MORPHOGENESIS_INVOLVED_IN_DIFFERENTIATION	286	-0.357175	-1.46934	0.00115741	0.14164	1	3265	tags=29%, list=20%, signal=35%
HP_BROAD_PHALANX_OF_THE_TOES	36	-0.485865	-1.46895	0.0323077	0.141981	1	1939	tags=25%, list=12%, signal=28%
GO_NEUROTRANSMITTER_METABOLIC_PROCESS	25	-0.514124	-1.46887	0.0421875	0.141955	1	2482	tags=32%, list=15%, signal=38%
GO_REGULATION_OF_LIPID_BIOSYNTHETIC_PROCESS	176	-0.371811	-1.4687	0.00609756	0.142016	1	2181	tags=22%, list=13%, signal=25%
GO_POSITIVE_REGULATION_OF_DEVELOPMENTAL_GROWTH	158	-0.378343	-1.46866	0.00384615	0.141937	1	1675	tags=19%, list=10%, signal=21%
GO_NEGATIVE_REGULATION_OF_TRANSPORT	397	-0.347335	-1.46826	0	0.14227	1	3042	tags=26%, list=18%, signal=31%
HP_ABNORMAL_SACRUM_MORPHOLOGY	103	-0.399917	-1.46802	0.00944669	0.142451	1	3372	tags=32%, list=20%, signal=40%
GO_NEGATIVE_REGULATION_OF_CELL_PROJECTION_ORGANIZATION	171	-0.375311	-1.46784	0.00727273	0.142527	1	1230	tags=19%, list=7%, signal=20%
HP_PANHYPOPITUITARISM	18	-0.562375	-1.46778	0.0522023	0.142475	1	3699	tags=50%, list=22%, signal=64%
HP_ABNORMAL_TRABECULAR_BONE_MORPHOLOGY	29	-0.501479	-1.46777	0.0351906	0.142373	1	3124	tags=31%, list=19%, signal=38%
GO_POSITIVE_REGULATION_OF_LEUKOCYTE_DIFFERENTIATION	132	-0.389162	-1.46764	0.010296	0.142396	1	3718	tags=33%, list=23%, signal=42%
GO_RESPONSE_TO_FLUID_SHEAR_STRESS	33	-0.48704	-1.46762	0.0503937	0.142318	1	1463	tags=30%, list=9%, signal=33%
GO_REGULATION_OF_PLATELET_AGGREGATION	19	-0.550292	-1.46718	0.0467446	0.142716	1	3049	tags=37%, list=18%, signal=45%
GO_GLIAL_CELL_MIGRATION	46	-0.45708	-1.46708	0.0343348	0.142711	1	3265	tags=41%, list=20%, signal=51%
HP_ABNORMAL_PROLACTIN_LEVEL	20	-0.553214	-1.46675	0.0498339	0.142975	1	770	tags=15%, list=5%, signal=16%
HP_CORONARY_ARTERY_ATHEROSCLEROSIS	35	-0.476066	-1.46571	0.0471842	0.143975	1	2731	tags=34%, list=17%, signal=41%
GO_INTRACELLULAR_LIGAND_GATED_ION_CHANNEL_ACTIVITY	28	-0.508414	-1.46534	0.0578125	0.144289	1	3663	tags=39%, list=22%, signal=50%
GO_NEGATIVE_REGULATION_OF_ANION_TRANSMEMBRANE_TRANSPORT	15	-0.585371	-1.46529	0.0596026	0.144236	1	1679	tags=33%, list=10%, signal=37%
GO_POSITIVE_REGULATION_OF_ENDOTHELIAL_CELL_MIGRATION	96	-0.402897	-1.46514	0.0163934	0.144287	1	2089	tags=24%, list=13%, signal=27%
GO_EMBRYONIC_CRANIAL_SKELETON_MORPHOGENESIS	47	-0.455358	-1.46514	0.0419162	0.14417	1	3165	tags=36%, list=19%, signal=45%
GO_SYMPATHETIC_NERVOUS_SYSTEM_DEVELOPMENT	15	-0.58456	-1.46511	0.0592105	0.144079	1	1023	tags=33%, list=6%, signal=36%
GO_POSITIVE_REGULATION_OF_CATION_CHANNEL_ACTIVITY	59	-0.435694	-1.46432	0.0301291	0.144892	1	3975	tags=39%, list=24%, signal=51%
GO_NEGATIVE_REGULATION_OF_DNA_DEPENDENT_DNA_REPLICATION	18	-0.56163	-1.46423	0.0646203	0.14487	1	3360	tags=56%, list=20%, signal=70%
HP_ASCENDING_AORTIC_DISSECTION	19	-0.556581	-1.46414	0.0675241	0.144861	1	4056	tags=58%, list=25%, signal=77%
GO_POSITIVE_REGULATION_OF_AXONOGENESIS	79	-0.414285	-1.46361	0.0251046	0.145351	1	1662	tags=23%, list=10%, signal=25%
GO_IMPORT_ACROSS_PLASMA_MEMBRANE	140	-0.382699	-1.46358	0.00505689	0.145271	1	1848	tags=24%, list=11%, signal=27%
HP_PROPTOSIS	202	-0.366178	-1.463	0.00606796	0.145814	1	3983	tags=36%, list=24%, signal=46%
GO_AMINOGLYCAN_METABOLIC_PROCESS	156	-0.378159	-1.4629	0.0077821	0.1458	1	2267	tags=24%, list=14%, signal=27%
GO_NEGATIVE_REGULATION_OF_EPITHELIAL_TO_MESENCHYMAL_TRANSITION	33	-0.484503	-1.46253	0.0260116	0.146109	1	2349	tags=30%, list=14%, signal=35%
GO_CYTOKINE_SECRETION	91	-0.405964	-1.46249	0.0148248	0.146043	1	3062	tags=29%, list=19%, signal=35%
GO_SKELETAL_MUSCLE_CELL_DIFFERENTIATION	62	-0.428312	-1.46235	0.0299572	0.146106	1	1292	tags=21%, list=8%, signal=23%
GO_COMPLEMENT_ACTIVATION	47	-0.453549	-1.46223	0.0261628	0.146125	1	2809	tags=32%, list=17%, signal=38%
GO_LIGASE_ACTIVITY_FORMING_CARBON_SULFUR_BONDS	35	-0.47531	-1.46194	0.0376506	0.146329	1	3906	tags=37%, list=24%, signal=49%
HP_ABNORMALITY_OF_THE_COMMON_COAGULATION_PATHWAY	41	-0.464284	-1.46165	0.0358744	0.146577	1	2256	tags=24%, list=14%, signal=28%
HP_SPEECH_ARTICULATION_DIFFICULTIES	20	-0.538002	-1.46123	0.0651466	0.1469	1	1523	tags=25%, list=9%, signal=28%
GO_CAMERA_TYPE_EYE_DEVELOPMENT	292	-0.355601	-1.46046	0.00229095	0.147707	1	2932	tags=28%, list=18%, signal=34%
GO_CATION_TRANSPORTING_ATPASE_COMPLEX	17	-0.558149	-1.46028	0.063228	0.147797	1	3644	tags=47%, list=22%, signal=60%
GO_RECOMBINATIONAL_REPAIR	135	-0.387876	-1.46011	0.00776197	0.147878	1	3376	tags=36%, list=20%, signal=44%
HP_ABNORMAL_VITAMIN_B12_LEVEL	16	-0.570589	-1.45936	0.0736498	0.148641	1	2863	tags=44%, list=17%, signal=53%
HP_ABNORMALITY_OF_THE_CARPAL_BONES	73	-0.417264	-1.45925	0.0164609	0.14864	1	2818	tags=32%, list=17%, signal=38%
HP_PREMATURE_LOSS_OF_TEETH	41	-0.458919	-1.45871	0.0351906	0.149206	1	3242	tags=27%, list=20%, signal=33%
GO_COLUMNAR_CUBOIDAL_EPITHELIAL_CELL_DIFFERENTIATION	109	-0.396301	-1.45841	0.0207254	0.149445	1	3637	tags=32%, list=22%, signal=41%
HP_TETRALOGY_OF_FALLOT	134	-0.382476	-1.45839	0.0103226	0.149353	1	3952	tags=36%, list=24%, signal=47%
GO_EPIDERMIS_DEVELOPMENT	336	-0.350682	-1.45835	0.00111111	0.149274	1	2957	tags=24%, list=18%, signal=29%
GO_ATRIAL_SEPTUM_DEVELOPMENT	21	-0.526203	-1.45829	0.0438312	0.149221	1	1144	tags=19%, list=7%, signal=20%
GO_NEGATIVE_REGULATION_OF_LIPID_LOCALIZATION	39	-0.461805	-1.45788	0.0447531	0.14959	1	3171	tags=28%, list=19%, signal=35%
HP_ABNORMALITY_OF_THE_THYROID_GLAND	310	-0.353705	-1.45782	0.00113122	0.149546	1	3082	tags=26%, list=19%, signal=31%
GO_CELL_CELL_JUNCTION	454	-0.343348	-1.45721	0.00108932	0.150121	1	2325	tags=22%, list=14%, signal=25%
GO_MORPHOGENESIS_OF_A_BRANCHING_STRUCTURE	180	-0.370984	-1.45715	0.00248447	0.150091	1	3042	tags=30%, list=18%, signal=36%
GO_CELL_JUNCTION_ASSEMBLY	370	-0.349289	-1.45695	0.00220995	0.150227	1	3169	tags=28%, list=19%, signal=34%
GO_T_HELPER_1_TYPE_IMMUNE_RESPONSE	40	-0.462952	-1.45695	0.0258993	0.150111	1	2620	tags=28%, list=16%, signal=33%
HP_HYPERCALCIURIA	35	-0.472541	-1.45681	0.0282132	0.150162	1	3262	tags=29%, list=20%, signal=36%
HP_APLASIA_HYPOPLASIA_OF_THE_HALLUX	31	-0.487984	-1.45606	0.0448916	0.150931	1	3128	tags=32%, list=19%, signal=40%
GO_REGULATION_OF_ENDOTHELIAL_CELL_MIGRATION	149	-0.379977	-1.45602	0.00639386	0.150861	1	2349	tags=25%, list=14%, signal=29%
HP_ISCHEMIC_STROKE	22	-0.52252	-1.45538	0.0586319	0.151511	1	2731	tags=41%, list=17%, signal=49%
GO_INTRINSIC_COMPONENT_OF_SYNAPTIC_MEMBRANE	123	-0.387768	-1.4543	0.00652741	0.152714	1	2289	tags=24%, list=14%, signal=27%
HP_ABNORMAL_CIRCULATING_IGA_LEVEL	48	-0.45153	-1.45396	0.0282318	0.152979	1	2065	tags=25%, list=13%, signal=28%
GO_REGULATION_OF_ENDOTHELIAL_CELL_DIFFERENTIATION	33	-0.482288	-1.45389	0.0302548	0.152943	1	1029	tags=21%, list=6%, signal=23%
HP_APLASIA_HYPOPLASIA_OF_THE_PANCREAS	21	-0.524806	-1.45387	0.057971	0.152849	1	4778	tags=57%, list=29%, signal=80%
HP_ORAL_CAVITY_BLEEDING	17	-0.54744	-1.45358	0.0651828	0.153088	1	2189	tags=29%, list=13%, signal=34%
HP_METAPHYSEAL_DYSPLASIA	24	-0.514535	-1.45332	0.0546875	0.153238	1	3262	tags=42%, list=20%, signal=52%
GO_POSITIVE_REGULATION_OF_PEPTIDE_SECRETION	186	-0.366808	-1.45316	0.00614251	0.153308	1	3095	tags=24%, list=19%, signal=29%
GO_RETINOL_DEHYDROGENASE_ACTIVITY	17	-0.563266	-1.45293	0.057047	0.15348	1	1545	tags=29%, list=9%, signal=32%
GO_REGULATION_OF_AXONOGENESIS	171	-0.37257	-1.45289	0.00724638	0.153392	1	1749	tags=21%, list=11%, signal=23%
GO_WOUND_HEALING	460	-0.341727	-1.4528	0	0.153369	1	3062	tags=29%, list=19%, signal=35%
HP_ABNORMALITY_OF_VITAMIN_B_METABOLISM	29	-0.493809	-1.45254	0.0406015	0.153572	1	2863	tags=31%, list=17%, signal=37%
GO_ESTABLISHMENT_OF_PROTEIN_LOCALIZATION_TO_CHROMOSOME	26	-0.512486	-1.4523	0.0651085	0.153744	1	4503	tags=50%, list=27%, signal=69%
GO_SEROTONIN_RECEPTOR_ACTIVITY	17	-0.562596	-1.45228	0.0473856	0.153643	1	3508	tags=41%, list=21%, signal=52%
GO_NEGATIVE_REGULATION_OF_CELL_ADHESION	246	-0.357566	-1.45227	0	0.153536	1	3256	tags=29%, list=20%, signal=35%
GO_ATP_TRANSPORT	28	-0.495078	-1.45223	0.046729	0.153467	1	4543	tags=46%, list=28%, signal=64%
GO_REGULATION_OF_STEROID_METABOLIC_PROCESS	107	-0.392417	-1.45222	0.0232558	0.153352	1	2619	tags=23%, list=16%, signal=28%
GO_NEUROTRANSMITTER_RECEPTOR_TRANSPORT	44	-0.445486	-1.45189	0.0478955	0.153665	1	3171	tags=30%, list=19%, signal=36%
GO_RECEPTOR_MEDIATED_ENDOCYTOSIS	235	-0.362495	-1.45115	0.00239808	0.154412	1	2428	tags=22%, list=15%, signal=26%
GO_EPITHELIAL_TUBE_FORMATION	126	-0.382606	-1.45068	0.0156658	0.15493	1	3242	tags=29%, list=20%, signal=36%
GO_CORECEPTOR_ACTIVITY	39	-0.472285	-1.4502	0.0486322	0.155439	1	3309	tags=38%, list=20%, signal=48%
GO_POSITIVE_REGULATION_OF_ACUTE_INFLAMMATORY_RESPONSE	21	-0.528335	-1.44985	0.0598007	0.155746	1	1734	tags=29%, list=11%, signal=32%
GO_REGULATION_OF_OXIDOREDUCTASE_ACTIVITY	92	-0.399325	-1.44953	0.0201884	0.156027	1	2528	tags=26%, list=15%, signal=31%
GO_POSITIVE_REGULATION_OF_TYPE_2_IMMUNE_RESPONSE	15	-0.579956	-1.44909	0.0702341	0.156446	1	2077	tags=20%, list=13%, signal=23%
HP_PRENATAL_MATERNAL_ABNORMALITY	120	-0.384748	-1.4487	0.00655308	0.156766	1	3704	tags=35%, list=22%, signal=45%
HP_BREECH_PRESENTATION	20	-0.536377	-1.4486	0.0587276	0.156775	1	2490	tags=30%, list=15%, signal=35%
HP_SUDDEN_CARDIAC_DEATH	74	-0.415255	-1.44839	0.0211268	0.156898	1	2440	tags=24%, list=15%, signal=28%
GO_A_BAND	34	-0.480399	-1.44792	0.0540541	0.157334	1	2690	tags=29%, list=16%, signal=35%
GO_REGULATION_OF_TYPE_2_IMMUNE_RESPONSE	25	-0.508009	-1.44744	0.0588235	0.157778	1	3034	tags=32%, list=18%, signal=39%
GO_SARCOPLASMIC_RETICULUM_MEMBRANE	34	-0.478926	-1.44736	0.0396341	0.157761	1	5059	tags=53%, list=31%, signal=76%
HP_MALIGNANT_NEOPLASM_OF_THE_CENTRAL_NERVOUS_SYSTEM	64	-0.416487	-1.44717	0.0353461	0.157878	1	3958	tags=36%, list=24%, signal=47%
GO_REGULATION_OF_FATTY_ACID_TRANSPORT	24	-0.507232	-1.44688	0.052795	0.158104	1	1694	tags=29%, list=10%, signal=32%
GO_REGULATION_OF_EXTRACELLULAR_MATRIX_ORGANIZATION	37	-0.470076	-1.44682	0.0505201	0.158041	1	3299	tags=41%, list=20%, signal=51%
GO_RESPONSE_TO_CALCIUM_ION	130	-0.37774	-1.44668	0.0115237	0.158069	1	2170	tags=20%, list=13%, signal=23%
GO_POSITIVE_REGULATION_OF_T_HELPER_1_TYPE_IMMUNE_RESPONSE	18	-0.556797	-1.44563	0.0635179	0.159222	1	1244	tags=22%, list=8%, signal=24%
HP_IRREGULAR_MENSTRUATION	23	-0.519253	-1.44525	0.0648734	0.159584	1	3718	tags=35%, list=23%, signal=45%
GO_DRUG_CATABOLIC_PROCESS	22	-0.52101	-1.44493	0.0527157	0.159881	1	2618	tags=32%, list=16%, signal=38%
HP_CEREBRAL_PALSY	36	-0.468561	-1.44464	0.0487805	0.160123	1	2369	tags=36%, list=14%, signal=42%
HP_BIMANUAL_SYNKINESIA	25	-0.501484	-1.44426	0.0536278	0.160496	1	1797	tags=28%, list=11%, signal=31%
GO_GTPASE_ACTIVITY	300	-0.350073	-1.44387	0.00113636	0.160852	1	2725	tags=22%, list=17%, signal=25%
GO_SIGNAL_TRANSDUCTION_INVOLVED_IN_REGULATION_OF_GENE_EXPRESSION	15	-0.569188	-1.44382	0.062201	0.160787	1	3056	tags=53%, list=19%, signal=65%
HP_SINUS_BRADYCARDIA	18	-0.548057	-1.44349	0.0760518	0.161086	1	2891	tags=44%, list=18%, signal=54%
GO_EXTRACELLULAR_STRUCTURE_ORGANIZATION	347	-0.344018	-1.44345	0.00338219	0.161002	1	3256	tags=31%, list=20%, signal=38%
GO_BASOLATERAL_PLASMA_MEMBRANE	226	-0.358266	-1.4434	0	0.160941	1	2301	tags=24%, list=14%, signal=28%
GO_CELLULAR_SENESCENCE	66	-0.420971	-1.44335	0.0208333	0.160888	1	3156	tags=26%, list=19%, signal=32%
GO_POSITIVE_REGULATION_OF_FATTY_ACID_TRANSPORT	17	-0.570892	-1.44318	0.0518639	0.160976	1	1694	tags=35%, list=10%, signal=39%
GO_EMBRYONIC_DIGESTIVE_TRACT_MORPHOGENESIS	15	-0.571331	-1.44317	0.0621849	0.160872	1	3617	tags=53%, list=22%, signal=68%
GO_POSITIVE_REGULATION_OF_HEART_RATE	25	-0.507976	-1.44308	0.0490506	0.160854	1	4112	tags=48%, list=25%, signal=64%
HP_ABNORMAL_BLOOD_ION_CONCENTRATION	240	-0.358527	-1.44305	0.00237248	0.160775	1	3262	tags=25%, list=20%, signal=31%
GO_FILOPODIUM_MEMBRANE	15	-0.565735	-1.44295	0.0690846	0.160778	1	3171	tags=47%, list=19%, signal=58%
GO_DENDRITIC_SPINE_MORPHOGENESIS	61	-0.423199	-1.44284	0.0175182	0.160814	1	3975	tags=39%, list=24%, signal=52%
GO_LIPID_TRANSLOCATION	39	-0.459701	-1.44255	0.0495495	0.161054	1	3095	tags=36%, list=19%, signal=44%
HP_ABNORMALITY_OF_PANCREAS_PHYSIOLOGY	115	-0.390391	-1.44251	0.0167959	0.16099	1	1592	tags=19%, list=10%, signal=21%
HP_PERIODONTITIS	31	-0.481411	-1.44235	0.0558912	0.161064	1	2953	tags=23%, list=18%, signal=27%
GO_T_CELL_MEDIATED_CYTOTOXICITY	34	-0.481289	-1.44218	0.0434109	0.161162	1	1244	tags=21%, list=8%, signal=22%
HP_HETERONYMOUS_HEMIANOPIA	16	-0.568711	-1.44214	0.0720268	0.161091	1	2886	tags=31%, list=18%, signal=38%
GO_LYMPHOCYTE_MEDIATED_IMMUNITY	210	-0.3615	-1.44159	0.00721154	0.161652	1	2344	tags=23%, list=14%, signal=27%
GO_THIOESTER_METABOLIC_PROCESS	91	-0.400297	-1.44159	0.013624	0.16153	1	4960	tags=47%, list=30%, signal=67%
GO_REGULATION_OF_MUSCLE_CONTRACTION	137	-0.375907	-1.44148	0.00895141	0.161513	1	2455	tags=23%, list=15%, signal=26%
GO_INSULIN_SECRETION_INVOLVED_IN_CELLULAR_RESPONSE_TO_GLUCOSE_STIMULUS	60	-0.423357	-1.44124	0.0346386	0.161712	1	2858	tags=25%, list=17%, signal=30%
GO_NEUROPEPTIDE_RECEPTOR_BINDING	20	-0.528844	-1.44073	0.0698413	0.162209	1	4073	tags=50%, list=25%, signal=66%
HP_AORTIC_DISSECTION	27	-0.499309	-1.44053	0.048855	0.162333	1	4056	tags=48%, list=25%, signal=64%
GO_REGULATION_OF_CELL_ACTIVATION	488	-0.33405	-1.44048	0	0.162274	1	3153	tags=26%, list=19%, signal=31%
GO_POSTSYNAPSE_ASSEMBLY	23	-0.51802	-1.44042	0.0724191	0.162217	1	2621	tags=39%, list=16%, signal=46%
GO_REGULATION_OF_ALPHA_BETA_T_CELL_DIFFERENTIATION	56	-0.432738	-1.44024	0.027933	0.16232	1	3039	tags=30%, list=18%, signal=37%
GO_PEPTIDE_HORMONE_BINDING	37	-0.470376	-1.44013	0.0430906	0.162334	1	3409	tags=41%, list=21%, signal=51%
GO_SCAFFOLD_PROTEIN_BINDING	54	-0.428816	-1.43992	0.0360231	0.162481	1	3590	tags=35%, list=22%, signal=45%
GO_POSITIVE_REGULATION_OF_NEUROTRANSMITTER_SECRETION	22	-0.52127	-1.43962	0.0565149	0.16275	1	2252	tags=41%, list=14%, signal=47%
GO_PRESYNAPTIC_ACTIVE_ZONE	67	-0.425256	-1.43962	0.0184659	0.162629	1	2252	tags=27%, list=14%, signal=31%
HP_INCREASED_PURINE_LEVEL	28	-0.492909	-1.43931	0.0527132	0.162917	1	3494	tags=39%, list=21%, signal=50%
GO_ADRENAL_GLAND_DEVELOPMENT	18	-0.544857	-1.43901	0.0622951	0.163195	1	2302	tags=33%, list=14%, signal=39%
GO_MUCOPOLYSACCHARIDE_METABOLIC_PROCESS	103	-0.392992	-1.43876	0.0197889	0.163366	1	2267	tags=23%, list=14%, signal=27%
GO_TETRAPYRROLE_BINDING	124	-0.382649	-1.43873	0.0171958	0.163278	1	2438	tags=24%, list=15%, signal=28%
HP_HEPATOCELLULAR_CARCINOMA	56	-0.428283	-1.43838	0.0461095	0.163612	1	2620	tags=32%, list=16%, signal=38%
HP_NEONATAL_INSULIN_DEPENDENT_DIABETES_MELLITUS	16	-0.571187	-1.43827	0.0498339	0.163632	1	3689	tags=50%, list=22%, signal=64%
GO_REGULATION_OF_INFLAMMATORY_RESPONSE_TO_ANTIGENIC_STIMULUS	22	-0.517329	-1.43767	0.0557325	0.16432	1	759	tags=23%, list=5%, signal=24%
HP_PROMINENT_SUPRAORBITAL_RIDGES	37	-0.464827	-1.43756	0.0290965	0.164342	1	2100	tags=24%, list=13%, signal=28%
HP_URTICARIA	41	-0.452011	-1.43755	0.0496988	0.164225	1	2013	tags=27%, list=12%, signal=30%
GO_POSITIVE_REGULATION_OF_EPITHELIAL_CELL_MIGRATION	136	-0.379737	-1.43743	0.00763359	0.16423	1	2348	tags=24%, list=14%, signal=27%
HP_PREMATURE_GRAYING_OF_HAIR	32	-0.478306	-1.43723	0.0557276	0.164372	1	426	tags=13%, list=3%, signal=13%
GO_CIRCADIAN_SLEEP_WAKE_CYCLE_SLEEP	18	-0.54105	-1.43689	0.0543131	0.164668	1	3419	tags=39%, list=21%, signal=49%
GO_REGULATION_OF_ENDOCYTOSIS	185	-0.363656	-1.43675	0.00954654	0.164738	1	1974	tags=21%, list=12%, signal=23%
GO_SEQUESTERING_OF_CALCIUM_ION	100	-0.389734	-1.43672	0.0147256	0.164644	1	2360	tags=23%, list=14%, signal=27%
GO_PROTEIN_LOCALIZATION_TO_POSTSYNAPSE	42	-0.44651	-1.43633	0.0490342	0.165036	1	3256	tags=26%, list=20%, signal=33%
GO_INTRAMOLECULAR_OXIDOREDUCTASE_ACTIVITY	48	-0.439802	-1.43596	0.031746	0.165404	1	4637	tags=52%, list=28%, signal=72%
GO_MEMBRANE_DEPOLARIZATION_DURING_ACTION_POTENTIAL	33	-0.471656	-1.43587	0.0399386	0.165388	1	3754	tags=48%, list=23%, signal=63%
HP_ABNORMALITY_OF_CARPAL_BONE_OSSIFICATION	25	-0.510199	-1.43583	0.0513219	0.16532	1	2667	tags=36%, list=16%, signal=43%
GO_POSITIVE_REGULATION_OF_NERVOUS_SYSTEM_PROCESS	57	-0.424766	-1.43563	0.0373444	0.165476	1	2972	tags=30%, list=18%, signal=36%
GO_POSITIVE_REGULATION_OF_EPITHELIAL_CELL_DIFFERENTIATION	61	-0.413589	-1.43562	0.0284091	0.165363	1	2095	tags=21%, list=13%, signal=24%
HP_FEMALE_SEXUAL_DYSFUNCTION	51	-0.438436	-1.43557	0.0409956	0.165287	1	3458	tags=39%, list=21%, signal=49%
GO_NEGATIVE_REGULATION_OF_MAP_KINASE_ACTIVITY	69	-0.415518	-1.43553	0.0275862	0.165227	1	3116	tags=32%, list=19%, signal=39%
GO_DISTAL_AXON	269	-0.353423	-1.43552	0.00230415	0.165112	1	2323	tags=23%, list=14%, signal=26%
HP_ABNORMAL_LYMPHOCYTE_PHYSIOLOGY	212	-0.359362	-1.43544	0.00603136	0.165085	1	2256	tags=20%, list=14%, signal=23%
GO_PERICENTRIC_HETEROCHROMATIN	20	-0.537634	-1.43536	0.0532915	0.165063	1	4213	tags=60%, list=26%, signal=80%
GO_SMOOTH_MUSCLE_CELL_DIFFERENTIATION	51	-0.438269	-1.43529	0.0307692	0.165042	1	4127	tags=43%, list=25%, signal=57%
GO_VENTRICULAR_TRABECULA_MYOCARDIUM_MORPHOGENESIS	16	-0.565353	-1.43515	0.0777027	0.165107	1	1533	tags=31%, list=9%, signal=34%
HP_ABNORMAL_ELECTROPHYSIOLOGY_OF_SINOATRIAL_NODE_ORIGIN	60	-0.427892	-1.43494	0.0339233	0.165268	1	3178	tags=30%, list=19%, signal=37%
GO_FLUID_TRANSPORT	24	-0.510963	-1.43486	0.0571895	0.16524	1	4243	tags=46%, list=26%, signal=62%
HP_ABNORMALLY_OSSIFIED_VERTEBRAE	19	-0.545073	-1.43481	0.0628099	0.165187	1	2757	tags=37%, list=17%, signal=44%
GO_RECEPTOR_METABOLIC_PROCESS	178	-0.366808	-1.43454	0.00735294	0.165417	1	3344	tags=28%, list=20%, signal=34%
GO_METHYL_CPG_BINDING	23	-0.528614	-1.43427	0.0590015	0.165648	1	2865	tags=35%, list=17%, signal=42%
HP_ABNORMAL_SUBARACHNOID_SPACE_MORPHOLOGY	64	-0.426313	-1.43424	0.0280112	0.165561	1	3872	tags=39%, list=23%, signal=51%
GO_SMN_SM_PROTEIN_COMPLEX	18	-0.55419	-1.43394	0.0684039	0.165818	1	4431	tags=56%, list=27%, signal=76%
HP_REDUCED_SUBCUTANEOUS_ADIPOSE_TISSUE	23	-0.511037	-1.43344	0.06	0.166336	1	1273	tags=22%, list=8%, signal=24%
HP_NAUSEA_AND_VOMITING	363	-0.342816	-1.43341	0.00332594	0.166265	1	3082	tags=25%, list=19%, signal=30%
GO_RESPIRATORY_SYSTEM_PROCESS	26	-0.494309	-1.43328	0.0647709	0.166307	1	160	tags=15%, list=1%, signal=16%
GO_HINDBRAIN_DEVELOPMENT	136	-0.376985	-1.43299	0.0103226	0.166548	1	3433	tags=31%, list=21%, signal=39%
GO_DNA_METHYLATION_OR_DEMETHYLATION	87	-0.396979	-1.43259	0.0153846	0.166922	1	2732	tags=22%, list=17%, signal=26%
GO_ROOF_OF_MOUTH_DEVELOPMENT	81	-0.403375	-1.43256	0.0253333	0.166835	1	2878	tags=32%, list=17%, signal=39%
GO_DETERMINATION_OF_ADULT_LIFESPAN	16	-0.56264	-1.43252	0.0711864	0.166776	1	2837	tags=38%, list=17%, signal=45%
GO_DICARBOXYLIC_ACID_TRANSPORT	89	-0.396477	-1.43203	0.0189702	0.167262	1	3055	tags=34%, list=19%, signal=41%
GO_NEGATIVE_REGULATION_OF_LIPID_METABOLIC_PROCESS	76	-0.410318	-1.43194	0.0189781	0.167251	1	2349	tags=25%, list=14%, signal=29%
HP_PULMONARY_CYST	17	-0.546604	-1.43189	0.0723077	0.167177	1	2440	tags=29%, list=15%, signal=34%
GO_RESPONSE_TO_DIETARY_EXCESS	23	-0.518145	-1.43171	0.0521472	0.167311	1	2638	tags=39%, list=16%, signal=47%
HP_HYPERGONADOTROPIC_HYPOGONADISM	49	-0.432398	-1.4313	0.0369276	0.167711	1	3766	tags=39%, list=23%, signal=50%
HP_CELLULAR_IMMUNODEFICIENCY	32	-0.470403	-1.4312	0.0493827	0.16772	1	3082	tags=31%, list=19%, signal=38%
HP_ABNORMALITY_OF_THE_SUPRAORBITAL_RIDGES	85	-0.396413	-1.43119	0.0199468	0.167597	1	2329	tags=22%, list=14%, signal=26%
GO_EXOCYTIC_VESICLE	204	-0.358703	-1.43061	0.00121803	0.168228	1	2139	tags=22%, list=13%, signal=24%
HP_ABNORMAL_TRACHEOBRONCHIAL_MORPHOLOGY	244	-0.352916	-1.43032	0.00472255	0.168452	1	3209	tags=28%, list=19%, signal=35%
HP_GENITAL_NEOPLASM	129	-0.376146	-1.43004	0.00907912	0.168701	1	4029	tags=35%, list=24%, signal=46%
GO_TELOMERASE_RNA_LOCALIZATION	19	-0.524672	-1.42993	0.0516432	0.168714	1	4971	tags=63%, list=30%, signal=90%
HP_ASPIRATION_PNEUMONIA	24	-0.506752	-1.42976	0.0586371	0.168802	1	1744	tags=21%, list=11%, signal=23%
GO_REGULATION_OF_SODIUM_ION_TRANSMEMBRANE_TRANSPORTER_ACTIVITY	51	-0.436802	-1.4296	0.034384	0.168898	1	3754	tags=39%, list=23%, signal=51%
GO_ANION_CHANNEL_ACTIVITY	63	-0.417387	-1.42947	0.0403458	0.168942	1	3164	tags=32%, list=19%, signal=39%
GO_SPLICEOSOMAL_TRI_SNRNP_COMPLEX	32	-0.473588	-1.42933	0.0454545	0.169007	1	5650	tags=53%, list=34%, signal=81%
GO_POSITIVE_REGULATION_OF_LIPID_BIOSYNTHETIC_PROCESS	70	-0.411233	-1.42931	0.0182073	0.168909	1	1785	tags=20%, list=11%, signal=22%
GO_CARBOHYDRATE_HOMEOSTASIS	220	-0.354405	-1.42925	0.00826446	0.168887	1	2619	tags=23%, list=16%, signal=27%
GO_REGULATION_OF_HUMORAL_IMMUNE_RESPONSE	51	-0.432243	-1.4288	0.045961	0.169377	1	3441	tags=37%, list=21%, signal=47%
GO_RUFFLE_MEMBRANE	91	-0.397648	-1.42852	0.0193103	0.169632	1	3758	tags=33%, list=23%, signal=42%
GO_NEURAL_PRECURSOR_CELL_PROLIFERATION	142	-0.369121	-1.42847	0.0164557	0.169565	1	2884	tags=27%, list=17%, signal=33%
HP_DUPLICATION_OF_THUMB_PHALANX	29	-0.494925	-1.42843	0.0519084	0.169499	1	4469	tags=45%, list=27%, signal=61%
GO_SEX_DIFFERENTIATION	237	-0.353831	-1.42833	0.00362757	0.1695	1	3176	tags=27%, list=19%, signal=32%
GO_LACTATION	41	-0.451274	-1.42828	0.0459418	0.16945	1	5119	tags=56%, list=31%, signal=81%
HP_ABNORMAL_INTERNAL_GENITALIA	427	-0.337793	-1.42802	0.0010977	0.169679	1	3958	tags=33%, list=24%, signal=42%
GO_POSITIVE_REGULATION_OF_LYMPHOCYTE_ACTIVATION	245	-0.35278	-1.42787	0.00468933	0.169758	1	2163	tags=21%, list=13%, signal=24%
GO_PHOSPHOLIPID_TRANSPORT	77	-0.403419	-1.42743	0.0250348	0.17023	1	2770	tags=27%, list=17%, signal=33%
GO_ADAPTIVE_THERMOGENESIS	138	-0.372129	-1.42716	0.0153061	0.170478	1	2638	tags=27%, list=16%, signal=32%
GO_COBALAMIN_METABOLIC_PROCESS	20	-0.530908	-1.42684	0.0621931	0.170785	1	3338	tags=45%, list=20%, signal=56%
HP_GYNECOMASTIA	80	-0.401551	-1.42683	0.0255034	0.17068	1	3494	tags=33%, list=21%, signal=41%
GO_POSITIVE_REGULATION_OF_NEUROBLAST_PROLIFERATION	22	-0.515974	-1.42679	0.0730159	0.170611	1	4198	tags=45%, list=25%, signal=61%
HP_CONGENITAL_DIAPHRAGMATIC_HERNIA	75	-0.408568	-1.42669	0.0306407	0.170597	1	3599	tags=29%, list=22%, signal=37%
HP_ABNORMAL_ILEUM_MORPHOLOGY	57	-0.424299	-1.42604	0.0502874	0.171356	1	3932	tags=39%, list=24%, signal=51%
HP_DENTAL_MALOCCLUSION	96	-0.394967	-1.426	0.0314548	0.17128	1	2690	tags=28%, list=16%, signal=33%
GO_NEGATIVE_REGULATION_OF_MYELOID_LEUKOCYTE_DIFFERENTIATION	39	-0.460522	-1.42577	0.0568012	0.171465	1	1653	tags=26%, list=10%, signal=28%
GO_SEROTONIN_RECEPTOR_SIGNALING_PATHWAY	19	-0.533502	-1.42555	0.0740741	0.171634	1	3508	tags=37%, list=21%, signal=47%
GO_LAMELLIPODIUM	195	-0.361831	-1.42535	0.00962696	0.171759	1	2274	tags=21%, list=14%, signal=24%
HP_HYPOPLASIA_OF_THE_UTERUS	38	-0.455259	-1.42534	0.0367107	0.171648	1	3952	tags=42%, list=24%, signal=55%
GO_LYMPHOCYTE_COSTIMULATION	52	-0.436188	-1.42528	0.0432836	0.171595	1	1823	tags=21%, list=11%, signal=24%
GO_EPITHELIAL_CELL_APOPTOTIC_PROCESS	92	-0.393313	-1.4252	0.0277393	0.171577	1	2377	tags=29%, list=14%, signal=34%
GO_REGULATION_OF_DNA_BIOSYNTHETIC_PROCESS	105	-0.386145	-1.42499	0.0243572	0.17172	1	4503	tags=42%, list=27%, signal=57%
GO_REGULATION_OF_FATTY_ACID_OXIDATION	29	-0.495216	-1.42458	0.0606061	0.172139	1	4450	tags=52%, list=27%, signal=71%
GO_HETEROPHILIC_CELL_CELL_ADHESION_VIA_PLASMA_MEMBRANE_CELL_ADHESION_MOLECULES	32	-0.473751	-1.42415	0.058642	0.172583	1	2052	tags=31%, list=12%, signal=36%
HP_DELAYED_CNS_MYELINATION	28	-0.492013	-1.42409	0.0645161	0.172528	1	2508	tags=25%, list=15%, signal=29%
GO_DENDRITE_DEVELOPMENT	231	-0.352044	-1.42374	0.00464576	0.172874	1	3669	tags=32%, list=22%, signal=41%
GO_REGULATION_OF_ANION_TRANSPORT	93	-0.39342	-1.4237	0.0231924	0.172809	1	2210	tags=24%, list=13%, signal=27%
GO_DENDRITE_MEMBRANE	30	-0.484858	-1.42365	0.0575758	0.17275	1	769	tags=20%, list=5%, signal=21%
GO_APOPTOTIC_PROCESS_INVOLVED_IN_DEVELOPMENT	32	-0.476486	-1.42364	0.0600601	0.172645	1	1449	tags=22%, list=9%, signal=24%
HP_VERTEBRAL_SEGMENTATION_DEFECT	104	-0.385026	-1.42347	0.011984	0.172731	1	3209	tags=31%, list=19%, signal=38%
GO_REGULATION_OF_SMOOTH_MUSCLE_CONTRACTION	49	-0.43314	-1.4234	0.0433526	0.172691	1	2030	tags=27%, list=12%, signal=30%
GO_TOOTH_MINERALIZATION	21	-0.522238	-1.42339	0.0689655	0.17259	1	4450	tags=57%, list=27%, signal=78%
GO_POSITIVE_REGULATION_OF_STEROL_TRANSPORT	27	-0.490035	-1.42276	0.0605144	0.173297	1	2475	tags=33%, list=15%, signal=39%
GO_REGULATION_OF_NUCLEAR_CELL_CYCLE_DNA_REPLICATION	17	-0.544933	-1.42221	0.0674157	0.173915	1	4213	tags=47%, list=26%, signal=63%
GO_ACTIVATING_TRANSCRIPTION_FACTOR_BINDING	73	-0.403506	-1.42192	0.0335664	0.174177	1	3302	tags=33%, list=20%, signal=41%
GO_REGULATION_OF_MONOCYTE_DIFFERENTIATION	18	-0.538687	-1.42176	0.0688525	0.17425	1	1220	tags=28%, list=7%, signal=30%
GO_INTRINSIC_COMPONENT_OF_POSTSYNAPTIC_MEMBRANE	88	-0.394027	-1.42174	0.026738	0.174159	1	1048	tags=16%, list=6%, signal=17%
GO_PROTEIN_COMPLEX_OLIGOMERIZATION	208	-0.358628	-1.42173	0.00967352	0.174047	1	3633	tags=32%, list=22%, signal=40%
GO_SYNCYTIUM_FORMATION	47	-0.437313	-1.42157	0.0533141	0.174122	1	3049	tags=34%, list=18%, signal=42%
GO_FOUR_WAY_JUNCTION_DNA_BINDING	17	-0.536912	-1.42125	0.0860927	0.17445	1	4839	tags=71%, list=29%, signal=100%
GO_REGULATION_OF_CARDIAC_CONDUCTION	60	-0.417924	-1.4212	0.0382436	0.174397	1	3499	tags=33%, list=21%, signal=42%
GO_METALLOPEPTIDASE_ACTIVITY	160	-0.363192	-1.42058	0.0189873	0.175087	1	1393	tags=16%, list=8%, signal=17%
GO_GOLGI_LUMEN	71	-0.406564	-1.42002	0.0305132	0.17574	1	2757	tags=32%, list=17%, signal=39%
GO_NEGATIVE_REGULATION_OF_HEMOPOIESIS	129	-0.375919	-1.41988	0.0228717	0.175799	1	2818	tags=26%, list=17%, signal=31%
GO_REGULATION_OF_NERVOUS_SYSTEM_PROCESS	119	-0.380407	-1.4198	0.0181347	0.175761	1	3071	tags=29%, list=19%, signal=35%
GO_PROTEIN_HETEROOLIGOMERIZATION	20	-0.519527	-1.41972	0.0672	0.175752	1	3815	tags=55%, list=23%, signal=71%
GO_NEURON_PROJECTION_EXTENSION	155	-0.363244	-1.41971	0.0122549	0.175639	1	2082	tags=22%, list=13%, signal=25%
GO_CHONDROCYTE_DEVELOPMENT	29	-0.477131	-1.41949	0.0575221	0.17579	1	3165	tags=41%, list=19%, signal=51%
GO_POSTSYNAPSE_ORGANIZATION	150	-0.367172	-1.41934	0.00771208	0.175889	1	2315	tags=25%, list=14%, signal=28%
GO_TRANSCRIPTION_COACTIVATOR_BINDING	27	-0.4937	-1.41932	0.059098	0.175784	1	4780	tags=41%, list=29%, signal=57%
GO_EUCHROMATIN	38	-0.451614	-1.41923	0.0617647	0.175783	1	4443	tags=42%, list=27%, signal=58%
HP_ABNORMALITY_OF_FLUID_REGULATION	435	-0.335553	-1.41908	0.0010977	0.175864	1	2440	tags=21%, list=15%, signal=24%
HP_ABNORMAL_RETICULOCYTE_MORPHOLOGY	47	-0.43807	-1.41891	0.0482269	0.175964	1	3095	tags=30%, list=19%, signal=37%
GO_GASTRULATION	167	-0.36357	-1.41888	0.00753769	0.175892	1	3042	tags=26%, list=18%, signal=31%
GO_EPIDERMIS_MORPHOGENESIS	29	-0.488575	-1.41863	0.0672926	0.176147	1	2957	tags=41%, list=18%, signal=50%
GO_NEGATIVE_REGULATION_OF_VIRAL_GENOME_REPLICATION	54	-0.429531	-1.41849	0.0382916	0.176213	1	2614	tags=24%, list=16%, signal=29%
GO_POSITIVE_REGULATION_OF_T_CELL_PROLIFERATION	83	-0.393995	-1.41818	0.031768	0.176494	1	4782	tags=42%, list=29%, signal=59%
HP_SINGLE_MEDIAN_MAXILLARY_INCISOR	19	-0.535436	-1.41774	0.0755337	0.176938	1	3699	tags=47%, list=22%, signal=61%
GO_ARGININE_METABOLIC_PROCESS	18	-0.545152	-1.41769	0.0868167	0.176878	1	3590	tags=44%, list=22%, signal=57%
HP_INTRAUTERINE_GROWTH_RETARDATION	436	-0.334247	-1.41757	0.00106724	0.17692	1	3952	tags=31%, list=24%, signal=40%
GO_RESPONSE_TO_TEMPERATURE_STIMULUS	208	-0.351953	-1.41719	0.00730816	0.177313	1	4487	tags=36%, list=27%, signal=48%
GO_TRNA_TRANSPORT	37	-0.459409	-1.41708	0.0526316	0.177331	1	5807	tags=68%, list=35%, signal=104%
GO_WATER_HOMEOSTASIS	69	-0.40982	-1.41658	0.0306834	0.177856	1	3302	tags=35%, list=20%, signal=43%
GO_NEGATIVE_REGULATION_OF_CELL_CYCLE_G1_S_PHASE_TRANSITION	102	-0.386137	-1.41655	0.0262123	0.177776	1	2714	tags=25%, list=16%, signal=30%
HP_ARTERIOVENOUS_MALFORMATION	51	-0.437438	-1.41634	0.0397059	0.177911	1	3932	tags=41%, list=24%, signal=54%
HP_ABNORMAL_CORONARY_ARTERY_MORPHOLOGY	43	-0.442013	-1.41621	0.0536513	0.177954	1	2828	tags=35%, list=17%, signal=42%
GO_POSITIVE_REGULATION_OF_CELLULAR_CARBOHYDRATE_METABOLIC_PROCESS	53	-0.425307	-1.4161	0.0530191	0.177969	1	2518	tags=21%, list=15%, signal=24%
HP_NEOPLASM_OF_THE_NERVOUS_SYSTEM	151	-0.371243	-1.41603	0.0143043	0.177946	1	3360	tags=28%, list=20%, signal=35%
GO_EMBRYONIC_EYE_MORPHOGENESIS	34	-0.460621	-1.41587	0.0625954	0.178028	1	2320	tags=32%, list=14%, signal=38%
HP_ABNORMAL_BRONCHUS_MORPHOLOGY	124	-0.374033	-1.41586	0.0141935	0.177922	1	3524	tags=30%, list=21%, signal=38%
GO_TRANSFORMING_GROWTH_FACTOR_BETA_BINDING	22	-0.512459	-1.41565	0.0799347	0.17806	1	2348	tags=36%, list=14%, signal=42%
GO_DETECTION_OF_STIMULUS	278	-0.344811	-1.41558	0.00231482	0.178031	1	3949	tags=32%, list=24%, signal=41%
HP_INCREASED_BLOOD_PRESSURE	313	-0.345845	-1.41551	0.00338983	0.178003	1	2407	tags=21%, list=15%, signal=25%
GO_SPINAL_CORD_MOTOR_NEURON_DIFFERENTIATION	30	-0.467326	-1.41476	0.0465465	0.178859	1	2082	tags=23%, list=13%, signal=27%
GO_VITAMIN_BINDING	122	-0.37559	-1.41453	0.0212483	0.179026	1	2503	tags=28%, list=15%, signal=33%
GO_REGULATION_OF_VIRAL_GENOME_REPLICATION	93	-0.392386	-1.41418	0.0295302	0.179375	1	4100	tags=34%, list=25%, signal=46%
HP_VESTIBULAR_DYSFUNCTION	118	-0.380418	-1.41408	0.0132802	0.179379	1	2176	tags=23%, list=13%, signal=26%
GO_MIDBRAIN_DEVELOPMENT	83	-0.399698	-1.41394	0.0313351	0.179435	1	2822	tags=25%, list=17%, signal=30%
GO_NEGATIVE_REGULATION_OF_LEUKOCYTE_CHEMOTAXIS	18	-0.550502	-1.4139	0.0797448	0.179367	1	3523	tags=50%, list=21%, signal=64%
GO_SODIUM_CHANNEL_REGULATOR_ACTIVITY	37	-0.459321	-1.4139	0.0552239	0.179253	1	1635	tags=22%, list=10%, signal=24%
GO_GROWTH_FACTOR_BINDING	124	-0.374108	-1.41331	0.0156454	0.179912	1	3040	tags=29%, list=18%, signal=35%
HP_TRIANGULAR_SHAPED_PHALANGES_OF_THE_HAND	139	-0.367647	-1.41314	0.0190597	0.180043	1	4805	tags=38%, list=29%, signal=53%
HP_PROLONGED_PARTIAL_THROMBOPLASTIN_TIME	15	-0.555117	-1.41307	0.0838816	0.18001	1	2189	tags=33%, list=13%, signal=38%
HP_ABNORMAL_BLOOD_GLUCOSE_CONCENTRATION	204	-0.353932	-1.413	0.00970874	0.179996	1	3398	tags=27%, list=21%, signal=34%
GO_SARCOPLASM	71	-0.406448	-1.41295	0.0259918	0.179962	1	3769	tags=38%, list=23%, signal=49%
HP_ABNORMAL_PLEURA_MORPHOLOGY	71	-0.410624	-1.41294	0.0309423	0.179847	1	1592	tags=21%, list=10%, signal=23%
GO_REGULATION_OF_MUSCLE_SYSTEM_PROCESS	196	-0.35834	-1.41288	0.00741656	0.179812	1	2473	tags=20%, list=15%, signal=24%
GO_SKIN_DEVELOPMENT	289	-0.346178	-1.41286	0.0045977	0.179716	1	3020	tags=25%, list=18%, signal=30%
GO_LONG_CHAIN_FATTY_ACYL_COA_BIOSYNTHETIC_PROCESS	18	-0.539461	-1.41238	0.0658106	0.18023	1	560	tags=22%, list=3%, signal=23%
HP_ABNORMAL_ALBUMIN_LEVEL	61	-0.419852	-1.41209	0.037448	0.180497	1	1490	tags=23%, list=9%, signal=25%
GO_OUTFLOW_TRACT_SEPTUM_MORPHOGENESIS	25	-0.505142	-1.41205	0.0783699	0.18043	1	1182	tags=32%, list=7%, signal=34%
HP_RENAL_HYPOPLASIA	88	-0.392825	-1.41202	0.015299	0.180353	1	2318	tags=22%, list=14%, signal=25%
HP_RIB_FUSION	29	-0.482357	-1.4115	0.0683891	0.180904	1	3128	tags=31%, list=19%, signal=38%
HP_BOWING_OF_THE_LEGS	161	-0.361451	-1.41145	0.013431	0.180848	1	2621	tags=24%, list=16%, signal=28%
GO_REGULATION_OF_DENDRITE_DEVELOPMENT	148	-0.364397	-1.41134	0.0164557	0.18085	1	3997	tags=36%, list=24%, signal=47%
GO_ESTABLISHMENT_OF_PROTEIN_LOCALIZATION_TO_TELOMERE	18	-0.545123	-1.41099	0.0907668	0.181187	1	4971	tags=61%, list=30%, signal=87%
GO_EMBRYONIC_APPENDAGE_MORPHOGENESIS	115	-0.378698	-1.41061	0.0202532	0.181592	1	3394	tags=33%, list=21%, signal=41%
GO_REGULATION_OF_TRIGLYCERIDE_BIOSYNTHETIC_PROCESS	18	-0.522213	-1.41049	0.0952381	0.181646	1	1329	tags=22%, list=8%, signal=24%
HP_BONE_CYST	23	-0.512313	-1.41043	0.0681458	0.181595	1	4319	tags=43%, list=26%, signal=59%
GO_GLUTAMINE_FAMILY_AMINO_ACID_CATABOLIC_PROCESS	23	-0.50462	-1.41016	0.0740181	0.181863	1	3590	tags=43%, list=22%, signal=56%
HP_ANAL_STENOSIS	27	-0.489744	-1.41015	0.0638978	0.181763	1	2161	tags=33%, list=13%, signal=38%
GO_HEART_TRABECULA_MORPHOGENESIS	33	-0.466728	-1.40987	0.0597015	0.18206	1	693	tags=21%, list=4%, signal=22%
GO_REGULATION_OF_GASTRULATION	37	-0.459324	-1.40979	0.0691729	0.182038	1	3007	tags=32%, list=18%, signal=40%
HP_SEVERE_SHORT_STATURE	85	-0.393063	-1.40959	0.021419	0.182202	1	2781	tags=29%, list=17%, signal=35%
GO_TYPE_B_PANCREATIC_CELL_PROLIFERATION	18	-0.534849	-1.40953	0.10052	0.182153	1	2082	tags=39%, list=13%, signal=44%
GO_ACTIN_FILAMENT_BINDING	196	-0.354459	-1.40951	0.00959233	0.182059	1	1784	tags=20%, list=11%, signal=22%
GO_CHANNEL_REGULATOR_ACTIVITY	127	-0.370073	-1.40941	0.0146862	0.182065	1	1635	tags=18%, list=10%, signal=20%
GO_LUNG_EPITHELIUM_DEVELOPMENT	35	-0.456174	-1.40927	0.0633117	0.182131	1	3984	tags=43%, list=24%, signal=56%
GO_SENSORY_PERCEPTION	499	-0.328753	-1.40908	0	0.182268	1	2363	tags=20%, list=14%, signal=22%
HP_IMMUNODEFICIENCY	188	-0.355349	-1.40898	0.00871731	0.182276	1	3169	tags=25%, list=19%, signal=31%
GO_APPENDAGE_DEVELOPMENT	161	-0.36296	-1.40879	0.00998752	0.182427	1	3474	tags=34%, list=21%, signal=42%
GO_PYRIMIDINE_DEOXYRIBONUCLEOTIDE_METABOLIC_PROCESS	18	-0.534024	-1.40868	0.0869565	0.182443	1	2306	tags=39%, list=14%, signal=45%
HP_EPILEPTIC_ENCEPHALOPATHY	91	-0.388343	-1.40867	0.0284553	0.182342	1	3418	tags=30%, list=21%, signal=37%
HP_ANAL_ATRESIA	113	-0.380444	-1.40861	0.0149254	0.182294	1	3932	tags=37%, list=24%, signal=48%
GO_HORMONE_METABOLIC_PROCESS	186	-0.358858	-1.40827	0.0133495	0.182625	1	1678	tags=18%, list=10%, signal=20%
GO_MONOVALENT_INORGANIC_ANION_HOMEOSTASIS	21	-0.509665	-1.40827	0.0703518	0.182511	1	2540	tags=33%, list=15%, signal=39%
HP_ABNORMALITY_OF_THE_UVULA	126	-0.373605	-1.40771	0.0171731	0.183174	1	4273	tags=41%, list=26%, signal=55%
HP_ABNORMALITY_OF_THE_PERIORBITAL_REGION	174	-0.358139	-1.40756	0.0159314	0.183242	1	2364	tags=20%, list=14%, signal=23%
GO_NEGATIVE_REGULATION_OF_MUSCLE_HYPERTROPHY	26	-0.489102	-1.40744	0.0628019	0.183301	1	363	tags=15%, list=2%, signal=16%
GO_NEGATIVE_REGULATION_OF_WNT_SIGNALING_PATHWAY	197	-0.352076	-1.40707	0.00591716	0.183682	1	2672	tags=24%, list=16%, signal=29%
HP_DECREASED_FERTILITY_IN_MALES	65	-0.407305	-1.40654	0.0333797	0.184271	1	3932	tags=38%, list=24%, signal=50%
GO_ALCOHOL_METABOLIC_PROCESS	340	-0.33794	-1.40649	0.00223214	0.184211	1	2619	tags=22%, list=16%, signal=26%
GO_POSITIVE_REGULATION_OF_B_CELL_PROLIFERATION	34	-0.463755	-1.40647	0.0548148	0.184116	1	1697	tags=26%, list=10%, signal=29%
GO_POSITIVE_REGULATION_OF_EXCITATORY_POSTSYNAPTIC_POTENTIAL	25	-0.489943	-1.40644	0.0763116	0.184034	1	2962	tags=36%, list=18%, signal=44%
GO_VERY_LONG_CHAIN_FATTY_ACID_METABOLIC_PROCESS	30	-0.475589	-1.40636	0.05919	0.183997	1	2793	tags=37%, list=17%, signal=44%
GO_FORELIMB_MORPHOGENESIS	37	-0.458417	-1.40631	0.0483162	0.183937	1	3394	tags=43%, list=21%, signal=54%
GO_LIPOPOLYSACCHARIDE_BINDING	20	-0.519232	-1.40616	0.0971787	0.184026	1	4565	tags=45%, list=28%, signal=62%
GO_PLATELET_DENSE_GRANULE	17	-0.549771	-1.4061	0.0793651	0.183989	1	1350	tags=29%, list=8%, signal=32%
GO_EMBRYONIC_AXIS_SPECIFICATION	33	-0.469059	-1.4057	0.0693374	0.184384	1	2621	tags=30%, list=16%, signal=36%
GO_FAT_CELL_DIFFERENTIATION	200	-0.352996	-1.40553	0.007109	0.184503	1	2330	tags=23%, list=14%, signal=26%
GO_ION_CHANNEL_REGULATOR_ACTIVITY	102	-0.382495	-1.40447	0.0239044	0.185799	1	1253	tags=18%, list=8%, signal=19%
GO_CALCIUM_DEPENDENT_PROTEIN_BINDING	64	-0.416612	-1.40436	0.0416089	0.185828	1	1193	tags=19%, list=7%, signal=20%
GO_INSULIN_LIKE_GROWTH_FACTOR_BINDING	23	-0.499384	-1.40436	0.0899225	0.185706	1	1273	tags=22%, list=8%, signal=24%
GO_PRERIBOSOME_SMALL_SUBUNIT_PRECURSOR	15	-0.562904	-1.40426	0.0901639	0.185736	1	3677	tags=73%, list=22%, signal=94%
HP_POLYGENIC_INHERITANCE	27	-0.48177	-1.40416	0.0715421	0.185755	1	2008	tags=22%, list=12%, signal=25%
GO_REGULATION_OF_CELL_AGING	47	-0.435578	-1.40408	0.0592705	0.185749	1	3156	tags=30%, list=19%, signal=37%
HP_RECURRENT_OTITIS_MEDIA	86	-0.394521	-1.40365	0.0340136	0.186232	1	2353	tags=22%, list=14%, signal=26%
GO_LEUKOCYTE_DIFFERENTIATION	451	-0.327544	-1.40331	0.0010929	0.186575	1	3288	tags=26%, list=20%, signal=32%
GO_POSITIVE_REGULATION_OF_EXOCYTOSIS	84	-0.394638	-1.40303	0.0312925	0.186833	1	2716	tags=27%, list=16%, signal=33%
HP_GLUCOSE_INTOLERANCE	343	-0.33777	-1.40282	0.00111982	0.187001	1	3730	tags=29%, list=23%, signal=37%
GO_MICROVILLUS	84	-0.39963	-1.4028	0.0311174	0.18691	1	2540	tags=26%, list=15%, signal=31%
GO_OVARIAN_FOLLICLE_DEVELOPMENT	49	-0.430218	-1.40264	0.0431035	0.187023	1	1971	tags=22%, list=12%, signal=25%
GO_POSITIVE_REGULATION_OF_CARBOHYDRATE_METABOLIC_PROCESS	73	-0.403614	-1.40255	0.0497925	0.187014	1	2518	tags=22%, list=15%, signal=26%
GO_ACTIVATION_OF_ADENYLATE_CYCLASE_ACTIVITY	27	-0.486234	-1.4025	0.0670927	0.186966	1	952	tags=19%, list=6%, signal=20%
HP_APLASIA_HYPOPLASIA_OF_TOE	107	-0.378082	-1.40248	0.0249671	0.186877	1	2781	tags=26%, list=17%, signal=31%
GO_MIDBRAIN_DOPAMINERGIC_NEURON_DIFFERENTIATION	15	-0.558983	-1.40233	0.0888889	0.186977	1	4360	tags=53%, list=26%, signal=72%
HP_RENAL_SALT_WASTING	16	-0.548083	-1.40183	0.100494	0.187577	1	2902	tags=31%, list=18%, signal=38%
GO_MALE_MEIOTIC_NUCLEAR_DIVISION	40	-0.446954	-1.40164	0.0600858	0.187698	1	2665	tags=25%, list=16%, signal=30%
HP_ABNORMALITY_OF_THE_ADRENAL_GLANDS	160	-0.362069	-1.40163	0.0146163	0.187587	1	3398	tags=27%, list=21%, signal=34%
GO_TROPOMYOSIN_BINDING	15	-0.561362	-1.4015	0.0761421	0.187631	1	2130	tags=33%, list=13%, signal=38%
HP_ABNORMAL_CONUS_TERMINALIS_MORPHOLOGY	15	-0.550331	-1.4015	0.0846906	0.187516	1	3128	tags=40%, list=19%, signal=49%
GO_ADULT_BEHAVIOR	115	-0.375356	-1.40109	0.0221643	0.187961	1	2455	tags=26%, list=15%, signal=30%
GO_CELLULAR_RESPONSE_TO_CALCIUM_ION	75	-0.398409	-1.40106	0.0385714	0.187886	1	3204	tags=27%, list=19%, signal=33%
HP_FEMALE_HYPOGONADISM	20	-0.522179	-1.40083	0.0883281	0.188127	1	3458	tags=50%, list=21%, signal=63%
HP_INCREASED_CIRCULATING_PROLACTIN_CONCENTRATION	20	-0.517402	-1.40042	0.0736677	0.188561	1	2886	tags=25%, list=18%, signal=30%
HP_TACHYCARDIA	88	-0.388478	-1.40016	0.0402219	0.188792	1	3082	tags=28%, list=19%, signal=35%
GO_REGULATION_OF_STEROL_TRANSPORT	48	-0.434255	-1.39998	0.0523169	0.188932	1	2818	tags=29%, list=17%, signal=35%
GO_NEGATIVE_REGULATION_OF_CELLULAR_RESPONSE_TO_TRANSFORMING_GROWTH_FACTOR_BETA_STIMULUS	76	-0.40143	-1.39982	0.0482574	0.189027	1	2348	tags=26%, list=14%, signal=31%
GO_ADAPTIVE_IMMUNE_RESPONSE	340	-0.337122	-1.39979	0.00112486	0.188943	1	2371	tags=20%, list=14%, signal=23%
GO_PATTERN_RECOGNITION_RECEPTOR_ACTIVITY	17	-0.550153	-1.39955	0.0791139	0.189144	1	3547	tags=53%, list=22%, signal=67%
GO_T_CELL_ACTIVATION	410	-0.330613	-1.39948	0.00220751	0.189121	1	3062	tags=24%, list=19%, signal=29%
HP_ATRIAL_ARRHYTHMIA	64	-0.410172	-1.39945	0.0527778	0.189023	1	2352	tags=22%, list=14%, signal=25%
GO_REPRODUCTIVE_SYSTEM_DEVELOPMENT	392	-0.333493	-1.39932	0.00222717	0.189087	1	3176	tags=24%, list=19%, signal=30%
GO_ACTIVIN_RECEPTOR_SIGNALING_PATHWAY	37	-0.446782	-1.39916	0.0574534	0.189207	1	5197	tags=54%, list=32%, signal=79%
GO_NEGATIVE_REGULATION_OF_VASCULAR_ASSOCIATED_SMOOTH_MUSCLE_CELL_PROLIFERATION	17	-0.538866	-1.39891	0.085209	0.189442	1	616	tags=24%, list=4%, signal=24%
GO_PALLIUM_DEVELOPMENT	157	-0.36308	-1.39882	0.0173267	0.189461	1	3265	tags=27%, list=20%, signal=33%
GO_CARDIAC_MUSCLE_CELL_PROLIFERATION	47	-0.427942	-1.39881	0.0515464	0.189352	1	3984	tags=38%, list=24%, signal=50%
GO_GLUCOCORTICOID_BIOSYNTHETIC_PROCESS	15	-0.559698	-1.39875	0.0837607	0.189313	1	1670	tags=33%, list=10%, signal=37%
GO_SIGNALING_ADAPTOR_ACTIVITY	64	-0.406697	-1.39859	0.0431154	0.189424	1	2958	tags=33%, list=18%, signal=40%
GO_NCRNA_EXPORT_FROM_NUCLEUS	38	-0.449685	-1.39857	0.0655488	0.18932	1	5807	tags=66%, list=35%, signal=101%
HP_SHORT_TOE	77	-0.401325	-1.39854	0.0326241	0.189227	1	3128	tags=32%, list=19%, signal=40%
GO_MAGNESIUM_ION_BINDING	203	-0.349434	-1.39849	0.0106762	0.189203	1	4382	tags=38%, list=27%, signal=52%
GO_RESPONSE_TO_CORTICOSTEROID	144	-0.366095	-1.3984	0.0163112	0.189204	1	2260	tags=23%, list=14%, signal=26%
HP_HEMORRHAGE_OF_THE_EYE	33	-0.46115	-1.39784	0.0648298	0.18987	1	2008	tags=24%, list=12%, signal=28%
HP_ABNORMALITY_OF_THE_PREPUTIUM	28	-0.486213	-1.39768	0.0729685	0.18997	1	4982	tags=68%, list=30%, signal=97%
GO_GTP_DEPENDENT_PROTEIN_BINDING	21	-0.513495	-1.39757	0.0706436	0.19001	1	2081	tags=24%, list=13%, signal=27%
HP_ABNORMALITY_OF_THYROID_PHYSIOLOGY	231	-0.34503	-1.39742	0.0116414	0.190086	1	3494	tags=26%, list=21%, signal=33%
GO_POSITIVE_REGULATION_OF_ERK1_AND_ERK2_CASCADE	155	-0.360573	-1.39735	0.0123609	0.190062	1	3567	tags=34%, list=22%, signal=43%
GO_TYPE_B_PANCREATIC_CELL_DEVELOPMENT	18	-0.540202	-1.39718	0.0764431	0.190183	1	2082	tags=22%, list=13%, signal=25%
GO_NEURON_PROJECTION_EXTENSION_INVOLVED_IN_NEURON_PROJECTION_GUIDANCE	33	-0.458747	-1.39698	0.07739	0.190354	1	1023	tags=24%, list=6%, signal=26%
HP_HYPOPLASIA_OF_THE_IRIS	28	-0.483657	-1.39671	0.0728376	0.190629	1	3128	tags=39%, list=19%, signal=48%
GO_CELLULAR_GLUCOSE_HOMEOSTASIS	136	-0.364768	-1.39665	0.0191571	0.190608	1	2716	tags=25%, list=16%, signal=30%
GO_MEMBRANE_REGION	302	-0.339014	-1.39639	0.00337079	0.190846	1	3133	tags=28%, list=19%, signal=34%
GO_RETINA_DEVELOPMENT_IN_CAMERA_TYPE_EYE	134	-0.369749	-1.3962	0.0245796	0.190975	1	4305	tags=41%, list=26%, signal=55%
HP_ABNORMALITY_OF_THE_PHALANGES_OF_THE_TOES	114	-0.376992	-1.39597	0.0315789	0.191195	1	3353	tags=30%, list=20%, signal=37%
GO_T_CELL_PROLIFERATION	166	-0.35606	-1.39578	0.0175439	0.191332	1	1990	tags=19%, list=12%, signal=22%
GO_REGULATION_OF_CELLULAR_RESPONSE_TO_TRANSFORMING_GROWTH_FACTOR_BETA_STIMULUS	113	-0.376045	-1.39569	0.0298507	0.191327	1	2432	tags=25%, list=15%, signal=29%
GO_CHLORIDE_TRANSPORT	86	-0.392688	-1.39569	0.0446549	0.191204	1	2971	tags=29%, list=18%, signal=35%
GO_CARDIAC_MUSCLE_CELL_ACTION_POTENTIAL	61	-0.412116	-1.39567	0.035868	0.191104	1	3014	tags=34%, list=18%, signal=42%
HP_INCREASED_SUSCEPTIBILITY_TO_FRACTURES	183	-0.351511	-1.39555	0.013253	0.191167	1	3486	tags=29%, list=21%, signal=36%
GO_MONOOXYGENASE_ACTIVITY	85	-0.387962	-1.39551	0.0249017	0.191102	1	1612	tags=18%, list=10%, signal=19%
GO_NEUTROPHIL_MIGRATION	86	-0.38622	-1.39524	0.032967	0.191335	1	1592	tags=19%, list=10%, signal=20%
GO_CELL_RECOGNITION	116	-0.371138	-1.39518	0.0263852	0.191299	1	1836	tags=19%, list=11%, signal=21%
GO_SPROUTING_ANGIOGENESIS	108	-0.375511	-1.39511	0.0230041	0.191278	1	1908	tags=24%, list=12%, signal=27%
GO_RESPONSE_TO_ORGANOPHOSPHORUS	121	-0.368218	-1.39489	0.0212202	0.191463	1	2527	tags=26%, list=15%, signal=30%
GO_DNA_POLYMERASE_BINDING	18	-0.529464	-1.39424	0.0832	0.192264	1	5047	tags=61%, list=31%, signal=88%
GO_EMBRYONIC_FORELIMB_MORPHOGENESIS	32	-0.454929	-1.39419	0.0730519	0.192231	1	3394	tags=44%, list=21%, signal=55%
HP_ROUGH_BONE_TRABECULATION	20	-0.517676	-1.39408	0.0741325	0.192262	1	3124	tags=35%, list=19%, signal=43%
GO_NEGATIVE_REGULATION_OF_ENDOCYTOSIS	38	-0.448582	-1.39267	0.0694864	0.194178	1	1974	tags=32%, list=12%, signal=36%
GO_REGULATION_OF_POSTSYNAPTIC_MEMBRANE_NEUROTRANSMITTER_RECEPTOR_LEVELS	61	-0.405919	-1.39228	0.0414286	0.194633	1	3256	tags=26%, list=20%, signal=33%
HP_ABNORMAL_UMBILICUS_MORPHOLOGY	222	-0.344851	-1.39224	0.00945627	0.194563	1	3932	tags=33%, list=24%, signal=43%
GO_NEGATIVE_REGULATION_OF_NERVOUS_SYSTEM_PROCESS	22	-0.500205	-1.39221	0.0867508	0.194489	1	3071	tags=41%, list=19%, signal=50%
GO_REGULATION_OF_NEUTROPHIL_CHEMOTAXIS	30	-0.464082	-1.39212	0.0769231	0.194513	1	1180	tags=20%, list=7%, signal=22%
GO_RESPONSE_TO_VITAMIN_A	16	-0.552	-1.39162	0.0895766	0.19512	1	1429	tags=31%, list=9%, signal=34%
HP_VOMITING	192	-0.353446	-1.39152	0.0180505	0.195136	1	2726	tags=23%, list=17%, signal=27%
GO_HYALURONAN_METABOLIC_PROCESS	36	-0.452849	-1.39149	0.0751534	0.195046	1	1582	tags=17%, list=10%, signal=18%
GO_DEVELOPMENT_OF_PRIMARY_SEXUAL_CHARACTERISTICS	195	-0.350505	-1.39104	0.00718563	0.195568	1	2031	tags=19%, list=12%, signal=21%
GO_CATALYTIC_ACTIVITY_ACTING_ON_DNA	200	-0.348992	-1.39094	0.0108565	0.195604	1	2994	tags=29%, list=18%, signal=34%
GO_PLASMA_MEMBRANE_SIGNALING_RECEPTOR_COMPLEX	160	-0.356488	-1.39092	0.014742	0.19551	1	3242	tags=28%, list=20%, signal=35%
HP_ABNORMAL_GROWTH_HORMONE_LEVEL	97	-0.385565	-1.39071	0.0306258	0.195695	1	3718	tags=35%, list=23%, signal=45%
GO_REGULATION_OF_LIPOPOLYSACCHARIDE_MEDIATED_SIGNALING_PATHWAY	18	-0.524482	-1.39063	0.0914928	0.195691	1	3242	tags=44%, list=20%, signal=55%
GO_PHOSPHATIDYLINOSITOL_5_PHOSPHATE_BINDING	19	-0.523399	-1.3906	0.0656814	0.1956	1	3814	tags=47%, list=23%, signal=62%
HP_PSORIASIFORM_DERMATITIS	17	-0.523905	-1.39039	0.10084	0.195763	1	1034	tags=29%, list=6%, signal=31%
HP_DECREASED_CIRCULATING_IGA_LEVEL	31	-0.464362	-1.39038	0.0737327	0.195656	1	2065	tags=19%, list=13%, signal=22%
HP_ARNOLD_CHIARI_MALFORMATION	53	-0.419799	-1.39033	0.0629471	0.195609	1	2570	tags=26%, list=16%, signal=31%
GO_HEMATOPOIETIC_PROGENITOR_CELL_DIFFERENTIATION	160	-0.356593	-1.3903	0.0213033	0.195528	1	3040	tags=24%, list=18%, signal=29%
GO_NEGATIVE_REGULATION_OF_ION_TRANSPORT	126	-0.366934	-1.39023	0.0218509	0.195513	1	1971	tags=20%, list=12%, signal=22%
HP_SEVERE_POSTNATAL_GROWTH_RETARDATION	28	-0.473255	-1.39011	0.0786164	0.195577	1	3302	tags=32%, list=20%, signal=40%
GO_WIDE_PORE_CHANNEL_ACTIVITY	23	-0.496803	-1.39001	0.0941915	0.195625	1	3285	tags=43%, list=20%, signal=54%
HP_AVASCULAR_NECROSIS	64	-0.406592	-1.38983	0.0377095	0.195746	1	2953	tags=25%, list=18%, signal=30%
GO_INORGANIC_ANION_TRANSMEMBRANE_TRANSPORT	93	-0.384625	-1.38972	0.0348059	0.195784	1	2996	tags=28%, list=18%, signal=34%
GO_EMBRYONIC_SKELETAL_JOINT_DEVELOPMENT	15	-0.559035	-1.38945	0.0907643	0.196032	1	2353	tags=40%, list=14%, signal=47%
GO_REGULATION_OF_BODY_FLUID_LEVELS	436	-0.328118	-1.38895	0.004329	0.196614	1	3228	tags=29%, list=20%, signal=35%
GO_MITOGEN_ACTIVATED_PROTEIN_KINASE_KINASE_KINASE_BINDING	18	-0.526732	-1.38855	0.0898693	0.197075	1	3489	tags=39%, list=21%, signal=49%
GO_REGULATION_OF_AMPA_RECEPTOR_ACTIVITY	22	-0.509055	-1.38845	0.0814332	0.197108	1	946	tags=23%, list=6%, signal=24%
GO_COLLAGEN_CONTAINING_EXTRACELLULAR_MATRIX	347	-0.331677	-1.38838	0.00222717	0.197073	1	2876	tags=27%, list=17%, signal=32%
GO_REGULATION_OF_MUSCLE_HYPERTROPHY	52	-0.42051	-1.38811	0.057101	0.197347	1	748	tags=13%, list=5%, signal=14%
GO_HYALURONIC_ACID_BINDING	19	-0.525564	-1.38781	0.0853081	0.19765	1	3040	tags=37%, list=18%, signal=45%
HP_METABOLIC_ACIDOSIS	127	-0.367071	-1.38749	0.0192802	0.197978	1	3346	tags=25%, list=20%, signal=31%
GO_CHAPERONE_COMPLEX	23	-0.50216	-1.38692	0.0843949	0.198689	1	5047	tags=52%, list=31%, signal=75%
HP_SEPSIS	64	-0.404433	-1.38687	0.0407569	0.198632	1	1653	tags=20%, list=10%, signal=22%
GO_NEGATIVE_REGULATION_OF_SYNAPTIC_TRANSMISSION	60	-0.408409	-1.38684	0.0429363	0.198543	1	2716	tags=23%, list=16%, signal=28%
GO_RETINOIC_ACID_RECEPTOR_SIGNALING_PATHWAY	32	-0.47092	-1.38679	0.0687593	0.198499	1	1326	tags=22%, list=8%, signal=24%
HP_ABNORMAL_GLUCOSE_HOMEOSTASIS	495	-0.327261	-1.38651	0.00107066	0.198772	1	3730	tags=28%, list=23%, signal=36%
GO_NEGATIVE_REGULATION_OF_SMOOTH_MUSCLE_CELL_MIGRATION	19	-0.511221	-1.38641	0.103668	0.19878	1	526	tags=26%, list=3%, signal=27%
GO_REGULATION_OF_PROTEIN_BINDING	194	-0.348147	-1.3864	0.0133495	0.198679	1	2566	tags=20%, list=16%, signal=24%
GO_REGULATION_OF_HEART_GROWTH	60	-0.409222	-1.38617	0.0417867	0.198862	1	5008	tags=45%, list=30%, signal=64%
GO_ACTIVATION_OF_MAPK_ACTIVITY	141	-0.358553	-1.38594	0.0207254	0.199078	1	3489	tags=31%, list=21%, signal=39%
HP_ABNORMAL_CIRCULATING_ASPARTATE_FAMILY_AMINO_ACID_CONCENTRATION	17	-0.527975	-1.38547	0.0841751	0.199657	1	2863	tags=35%, list=17%, signal=43%
GO_SULFUR_COMPOUND_BIOSYNTHETIC_PROCESS	175	-0.35125	-1.38541	0.0197775	0.199604	1	3906	tags=37%, list=24%, signal=48%
HP_HYPERVENTILATION	17	-0.540299	-1.38537	0.0842434	0.199553	1	3948	tags=53%, list=24%, signal=70%
HP_ABNORMALITY_OF_THE_PERITONEUM	24	-0.494982	-1.38497	0.0732484	0.200005	1	1983	tags=33%, list=12%, signal=38%
HP_SLURRED_SPEECH	30	-0.466983	-1.38496	0.0862866	0.19991	1	2099	tags=33%, list=13%, signal=38%
GO_ESTROGEN_RECEPTOR_BINDING	41	-0.44077	-1.38488	0.0658499	0.199893	1	1851	tags=24%, list=11%, signal=27%
HP_ABNORMALITY_OF_THE_DIAPHRAGM	90	-0.381645	-1.3848	0.0376344	0.199892	1	1682	tags=18%, list=10%, signal=20%
GO_POSITIVE_REGULATION_OF_CELL_MORPHOGENESIS_INVOLVED_IN_DIFFERENTIATION	147	-0.356761	-1.38479	0.0322581	0.199785	1	1662	tags=18%, list=10%, signal=20%
GO_REGULATION_OF_PEPTIDYL_LYSINE_ACETYLATION	58	-0.412867	-1.38477	0.0569343	0.199679	1	3421	tags=29%, list=21%, signal=37%
HP_INCREASED_INTRACRANIAL_PRESSURE	70	-0.397904	-1.3847	0.0452055	0.199666	1	3309	tags=27%, list=20%, signal=34%
GO_VITAMIN_METABOLIC_PROCESS	118	-0.36822	-1.38421	0.0394402	0.200237	1	2863	tags=27%, list=17%, signal=33%
GO_POSITIVE_REGULATION_OF_SYNAPTIC_TRANSMISSION_GLUTAMATERGIC	24	-0.482558	-1.38415	0.0766773	0.200191	1	1976	tags=29%, list=12%, signal=33%
GO_PSEUDOURIDINE_SYNTHESIS	18	-0.530006	-1.38404	0.0912052	0.200223	1	4503	tags=67%, list=27%, signal=92%
GO_DNA_SECONDARY_STRUCTURE_BINDING	32	-0.457051	-1.38397	0.0803709	0.200196	1	4866	tags=59%, list=30%, signal=84%
GO_POSITIVE_REGULATION_OF_GLYCOGEN_METABOLIC_PROCESS	15	-0.540598	-1.38394	0.0984975	0.200114	1	390	tags=13%, list=2%, signal=14%
HP_GERM_CELL_NEOPLASIA	32	-0.45909	-1.38377	0.0796992	0.200205	1	1876	tags=28%, list=11%, signal=32%
GO_EXTRACELLULAR_LIGAND_GATED_ION_CHANNEL_ACTIVITY	48	-0.42442	-1.3835	0.0553892	0.200453	1	3096	tags=31%, list=19%, signal=38%
HP_ABNORMAL_ENCHONDRAL_OSSIFICATION	106	-0.3782	-1.38313	0.0322148	0.200872	1	3165	tags=26%, list=19%, signal=32%
GO_CYTOSOLIC_CALCIUM_ION_TRANSPORT	150	-0.359673	-1.38272	0.0176545	0.201379	1	2575	tags=23%, list=16%, signal=27%
GO_GROWTH_PLATE_CARTILAGE_DEVELOPMENT	18	-0.516028	-1.38269	0.0897436	0.201291	1	2348	tags=39%, list=14%, signal=45%
HP_URINARY_URGENCY	36	-0.445416	-1.38253	0.0643713	0.201402	1	2822	tags=33%, list=17%, signal=40%
GO_ACIDIC_AMINO_ACID_TRANSPORT	66	-0.400976	-1.38234	0.0578871	0.20156	1	2626	tags=32%, list=16%, signal=38%
GO_REGULATION_OF_ACUTE_INFLAMMATORY_RESPONSE	33	-0.456459	-1.38214	0.0598425	0.201727	1	1734	tags=24%, list=11%, signal=27%
GO_NUCLEAR_MIGRATION	23	-0.499028	-1.38209	0.101307	0.201672	1	2540	tags=39%, list=15%, signal=46%
GO_MORPHOGENESIS_OF_AN_ENDOTHELIUM	17	-0.532559	-1.38165	0.10339	0.202179	1	2095	tags=24%, list=13%, signal=27%
GO_POSITIVE_REGULATION_OF_EXTRACELLULAR_MATRIX_ORGANIZATION	19	-0.519158	-1.38113	0.0975207	0.202816	1	3299	tags=42%, list=20%, signal=53%
GO_MAINTENANCE_OF_BLOOD_BRAIN_BARRIER	32	-0.455038	-1.3811	0.0835866	0.20273	1	3201	tags=38%, list=19%, signal=46%
GO_ATRIOVENTRICULAR_VALVE_DEVELOPMENT	24	-0.489877	-1.38108	0.0979463	0.202633	1	665	tags=17%, list=4%, signal=17%
HP_ABNORMALITY_OF_NAIL_COLOR	18	-0.523786	-1.38103	0.0829346	0.202584	1	2440	tags=33%, list=15%, signal=39%
HP_ABNORMAL_CIRCULATING_GONADOTROPIN_LEVEL	62	-0.407855	-1.38086	0.0565771	0.202709	1	2956	tags=27%, list=18%, signal=33%
GO_MORPHOGENESIS_OF_AN_EPITHELIAL_SHEET	53	-0.418213	-1.38076	0.0682148	0.202712	1	2744	tags=32%, list=17%, signal=38%
HP_SCLEROCORNEA	39	-0.437547	-1.38052	0.066358	0.202922	1	2407	tags=28%, list=15%, signal=33%
GO_RIBONUCLEOSIDE_METABOLIC_PROCESS	66	-0.40219	-1.38052	0.047482	0.2028	1	1931	tags=24%, list=12%, signal=27%
GO_NEGATIVE_REGULATION_OF_CANONICAL_WNT_SIGNALING_PATHWAY	166	-0.356985	-1.38009	0.0145808	0.203294	1	2643	tags=24%, list=16%, signal=28%
GO_NEUROTRANSMITTER_RECEPTOR_LOCALIZATION_TO_POSTSYNAPTIC_SPECIALIZATION_MEMBRANE	17	-0.529768	-1.37988	0.100946	0.203482	1	1037	tags=18%, list=6%, signal=19%
GO_REGULATION_OF_ACTIN_FILAMENT_BASED_MOVEMENT	38	-0.443632	-1.37952	0.0728376	0.203846	1	1027	tags=21%, list=6%, signal=22%
HP_NEOPLASM_BY_HISTOLOGY	265	-0.336816	-1.37941	0.00693642	0.20389	1	2355	tags=20%, list=14%, signal=23%
GO_MECHANORECEPTOR_DIFFERENTIATION	58	-0.406654	-1.37939	0.0411348	0.2038	1	1121	tags=17%, list=7%, signal=18%
GO_POSITIVE_REGULATION_OF_ENDOTHELIAL_CELL_PROLIFERATION	87	-0.386205	-1.37919	0.0459459	0.203952	1	2095	tags=22%, list=13%, signal=25%
GO_NEUROTRANSMITTER_UPTAKE	35	-0.458304	-1.37884	0.0660522	0.204365	1	3708	tags=43%, list=22%, signal=55%
HP_ABNORMAL_HAND_BONE_OSSIFICATION	31	-0.466701	-1.37867	0.0745814	0.204476	1	2667	tags=32%, list=16%, signal=38%
HP_ABNORMAL_PROSTATE_MORPHOLOGY	33	-0.449097	-1.37845	0.0738462	0.204674	1	4437	tags=55%, list=27%, signal=74%
HP_BILATERAL_TONIC_CLONIC_SEIZURE_WITH_GENERALIZED_ONSET	21	-0.496567	-1.37821	0.105678	0.204885	1	1698	tags=33%, list=10%, signal=37%
HP_PNEUMOTHORAX	33	-0.456962	-1.37815	0.0648734	0.204874	1	2731	tags=33%, list=17%, signal=40%
GO_RECEPTOR_REGULATOR_ACTIVITY	377	-0.328966	-1.37796	0.00219539	0.20504	1	3601	tags=28%, list=22%, signal=35%
GO_POSITIVE_REGULATION_OF_SMOOTH_MUSCLE_CELL_PROLIFERATION	78	-0.392056	-1.37791	0.0525588	0.204994	1	2776	tags=29%, list=17%, signal=35%
HP_RESTING_TREMOR	39	-0.435901	-1.37743	0.0726744	0.205562	1	2822	tags=26%, list=17%, signal=31%
HP_NARROW_NASAL_BRIDGE	35	-0.449168	-1.37738	0.066365	0.205505	1	3699	tags=37%, list=22%, signal=48%
GO_POSITIVE_REGULATION_OF_NEUROTRANSMITTER_TRANSPORT	27	-0.467195	-1.37702	0.0899225	0.2059	1	2252	tags=37%, list=14%, signal=43%
HP_ABNORMAL_URINE_CYTOLOGY	125	-0.366003	-1.37701	0.0235294	0.205787	1	2598	tags=26%, list=16%, signal=31%
GO_INWARD_RECTIFIER_POTASSIUM_CHANNEL_ACTIVITY	18	-0.521596	-1.377	0.113497	0.205674	1	3644	tags=39%, list=22%, signal=50%
HP_ABNORMAL_BLEEDING	389	-0.326024	-1.37693	0.0056243	0.205644	1	3339	tags=25%, list=20%, signal=31%
GO_POSTSYNAPTIC_SPECIALIZATION_MEMBRANE	90	-0.379021	-1.37635	0.041555	0.206372	1	3570	tags=31%, list=22%, signal=39%
GO_POSITIVE_REGULATION_OF_SODIUM_ION_TRANSMEMBRANE_TRANSPORTER_ACTIVITY	15	-0.538067	-1.37589	0.109855	0.206898	1	4036	tags=47%, list=24%, signal=62%
GO_NEGATIVE_REGULATION_OF_TRANSMEMBRANE_RECEPTOR_PROTEIN_SERINE_THREONINE_KINASE_SIGNALING_PATHWAY	105	-0.371602	-1.37583	0.0364109	0.206861	1	2348	tags=22%, list=14%, signal=25%
GO_POSITIVE_REGULATION_OF_CELL_PROJECTION_ORGANIZATION	359	-0.326092	-1.37563	0.00226244	0.207012	1	2757	tags=21%, list=17%, signal=25%
GO_CEREBRAL_CORTEX_DEVELOPMENT	110	-0.369638	-1.37559	0.0332447	0.206953	1	3265	tags=27%, list=20%, signal=34%
GO_NUCLEOSIDE_METABOLIC_PROCESS	97	-0.375348	-1.37554	0.0341997	0.206906	1	2908	tags=29%, list=18%, signal=35%
HP_SPARSE_BODY_HAIR	52	-0.418493	-1.37553	0.0639881	0.206796	1	3458	tags=46%, list=21%, signal=58%
GO_RNA_5_END_PROCESSING	23	-0.500907	-1.37543	0.117378	0.206793	1	5311	tags=57%, list=32%, signal=83%
GO_DETECTION_OF_TEMPERATURE_STIMULUS	18	-0.514931	-1.37542	0.101266	0.206683	1	160	tags=17%, list=1%, signal=17%
GO_NEGATIVE_REGULATION_OF_CELL_ACTIVATION	169	-0.352662	-1.37523	0.0210396	0.206849	1	3049	tags=26%, list=18%, signal=32%
HP_BREAST_HYPOPLASIA	36	-0.449253	-1.37518	0.0652504	0.206794	1	3458	tags=39%, list=21%, signal=49%
HP_INCREASED_CIRCULATING_GONADOTROPIN_LEVEL	46	-0.428175	-1.37489	0.0713267	0.20708	1	2419	tags=28%, list=15%, signal=33%
GO_REGULATION_OF_DNA_DAMAGE_RESPONSE_SIGNAL_TRANSDUCTION_BY_P53_CLASS_MEDIATOR	33	-0.448527	-1.3748	0.0950226	0.207098	1	3156	tags=33%, list=19%, signal=41%
GO_POSITIVE_REGULATION_OF_TRANSCRIPTION_OF_NOTCH_RECEPTOR_TARGET	18	-0.508219	-1.37472	0.0813954	0.207081	1	2495	tags=33%, list=15%, signal=39%
GO_TYPE_2_IMMUNE_RESPONSE	31	-0.469418	-1.3745	0.0805687	0.207294	1	3034	tags=29%, list=18%, signal=36%
HP_PANCYTOPENIA	94	-0.380311	-1.37441	0.0393487	0.207297	1	3191	tags=30%, list=19%, signal=37%
GO_PHOSPHATIDYLSERINE_BINDING	50	-0.417443	-1.3739	0.0573888	0.207925	1	2066	tags=32%, list=13%, signal=36%
GO_EXTRACELLULAR_MATRIX_BINDING	51	-0.419524	-1.37375	0.0642336	0.208011	1	1936	tags=25%, list=12%, signal=29%
HP_AORTIC_ARCH_ANEURYSM	20	-0.507733	-1.37367	0.0951638	0.20799	1	6474	tags=80%, list=39%, signal=132%
GO_SENSORY_PERCEPTION_OF_BITTER_TASTE	25	-0.488639	-1.37351	0.0805153	0.208117	1	4818	tags=60%, list=29%, signal=85%
GO_REGULATION_OF_MORPHOGENESIS_OF_A_BRANCHING_STRUCTURE	46	-0.423426	-1.37327	0.0618847	0.208328	1	1210	tags=20%, list=7%, signal=21%
GO_REGULATION_OF_CELL_SHAPE	141	-0.357976	-1.37313	0.0200501	0.208412	1	2630	tags=24%, list=16%, signal=28%
GO_POSITIVE_REGULATION_OF_VASCULAR_PERMEABILITY	16	-0.535091	-1.37308	0.09375	0.208373	1	1417	tags=31%, list=9%, signal=34%
GO_NEGATIVE_REGULATION_OF_NEURAL_PRECURSOR_CELL_PROLIFERATION	20	-0.51046	-1.37282	0.0947205	0.208625	1	2143	tags=35%, list=13%, signal=40%
GO_T_CELL_DIFFERENTIATION	213	-0.343149	-1.37193	0.0111111	0.209758	1	3062	tags=25%, list=19%, signal=31%
GO_POSITIVE_REGULATION_OF_PEPTIDASE_ACTIVITY	176	-0.347659	-1.37167	0.0143713	0.210049	1	3164	tags=27%, list=19%, signal=33%
GO_RECEPTOR_LOCALIZATION_TO_SYNAPSE	49	-0.421547	-1.37162	0.0701001	0.209986	1	3256	tags=22%, list=20%, signal=28%
GO_RENAL_SYSTEM_PROCESS_INVOLVED_IN_REGULATION_OF_SYSTEMIC_ARTERIAL_BLOOD_PRESSURE	20	-0.495769	-1.37093	0.101852	0.210935	1	1418	tags=35%, list=9%, signal=38%
HP_ABNORMAL_MORPHOLOGY_OF_THE_CHOROIDAL_VASCULATURE	17	-0.531777	-1.37058	0.0958188	0.211327	1	1773	tags=35%, list=11%, signal=40%
GO_REGULATION_OF_SYSTEMIC_ARTERIAL_BLOOD_PRESSURE_MEDIATED_BY_A_CHEMICAL_SIGNAL	38	-0.443281	-1.37043	0.0675883	0.211437	1	3981	tags=39%, list=24%, signal=52%
GO_REGULATION_OF_CARTILAGE_DEVELOPMENT	63	-0.403528	-1.37031	0.0633094	0.211483	1	2834	tags=27%, list=17%, signal=32%
GO_REGULATION_OF_RECEPTOR_MEDIATED_ENDOCYTOSIS	88	-0.382707	-1.36983	0.048583	0.21209	1	1293	tags=16%, list=8%, signal=17%
HP_TALL_STATURE	136	-0.357569	-1.36967	0.0207523	0.212216	1	3262	tags=26%, list=20%, signal=33%
HP_TOE_SYNDACTYLY	180	-0.349096	-1.36964	0.00995025	0.212154	1	3932	tags=36%, list=24%, signal=46%
GO_R_SMAD_BINDING	22	-0.496823	-1.3693	0.0882353	0.212523	1	1476	tags=23%, list=9%, signal=25%
HP_ABNORMAL_QT_INTERVAL	46	-0.422882	-1.36919	0.0568012	0.212567	1	2891	tags=30%, list=18%, signal=37%
GO_POSITIVE_REGULATION_OF_DNA_REPLICATION	40	-0.435558	-1.36909	0.065312	0.212583	1	2911	tags=33%, list=18%, signal=39%
GO_PROTEIN_HOMOOLIGOMERIZATION	158	-0.35053	-1.36905	0.0278834	0.212516	1	3439	tags=30%, list=21%, signal=37%
GO_STEROID_BINDING	92	-0.373462	-1.36904	0.0350404	0.212411	1	1954	tags=20%, list=12%, signal=22%
GO_REGULATION_OF_ORGAN_GROWTH	89	-0.380505	-1.36879	0.0565517	0.212657	1	3984	tags=31%, list=24%, signal=41%
GO_SCHAFFER_COLLATERAL_CA1_SYNAPSE	74	-0.391031	-1.36872	0.0615385	0.212657	1	2621	tags=24%, list=16%, signal=29%
GO_INACTIVATION_OF_MAPK_ACTIVITY	25	-0.480328	-1.36868	0.091195	0.212587	1	590	tags=16%, list=4%, signal=17%
GO_CARTILAGE_DEVELOPMENT_INVOLVED_IN_ENDOCHONDRAL_BONE_MORPHOGENESIS	28	-0.467104	-1.36847	0.0689655	0.212773	1	2353	tags=36%, list=14%, signal=42%
GO_CEREBRAL_CORTEX_CELL_MIGRATION	39	-0.440888	-1.36846	0.0749235	0.212652	1	2403	tags=31%, list=15%, signal=36%
GO_TRANSPORT_VESICLE	371	-0.325514	-1.36834	0.00554939	0.212719	1	2142	tags=18%, list=13%, signal=20%
HP_DEVIATION_OF_TOES	96	-0.377651	-1.36833	0.0354331	0.212612	1	3353	tags=28%, list=20%, signal=35%
GO_LONG_CHAIN_FATTY_ACYL_COA_METABOLIC_PROCESS	24	-0.491018	-1.36795	0.0866142	0.213085	1	4960	tags=54%, list=30%, signal=77%
GO_ADULT_LOCOMOTORY_BEHAVIOR	64	-0.403984	-1.36773	0.0567376	0.21329	1	3593	tags=31%, list=22%, signal=40%
HP_SPARSE_SCALP_HAIR	91	-0.380321	-1.36773	0.0451527	0.213166	1	4163	tags=36%, list=25%, signal=48%
HP_MALIGNANT_HYPERTHERMIA	23	-0.488687	-1.36744	0.102236	0.213497	1	4219	tags=52%, list=26%, signal=70%
HP_ABNORMALITY_OF_URINE_CALCIUM_CONCENTRATION	42	-0.431617	-1.36743	0.0595238	0.213387	1	3262	tags=24%, list=20%, signal=30%
HP_HYPEREXTENSIBLE_SKIN	55	-0.412204	-1.36724	0.0806676	0.213574	1	4319	tags=38%, list=26%, signal=52%
GO_RNA_PHOSPHODIESTER_BOND_HYDROLYSIS_ENDONUCLEOLYTIC	77	-0.388036	-1.3672	0.0518934	0.213516	1	3660	tags=32%, list=22%, signal=42%
GO_NEUTROPHIL_CHEMOTAXIS	69	-0.390461	-1.36691	0.056338	0.213818	1	3896	tags=32%, list=24%, signal=42%
HP_PROPORTIONATE_SHORT_STATURE	117	-0.368842	-1.36654	0.0343008	0.214265	1	3165	tags=31%, list=19%, signal=38%
GO_G_PROTEIN_BETA_SUBUNIT_BINDING	18	-0.519611	-1.36652	0.0978261	0.214167	1	3147	tags=39%, list=19%, signal=48%
GO_CRISTAE_FORMATION	33	-0.452474	-1.36591	0.0888889	0.214996	1	6026	tags=61%, list=37%, signal=95%
HP_PURPURA	91	-0.378501	-1.36578	0.044898	0.215058	1	2489	tags=23%, list=15%, signal=27%
HP_APLASIA_OF_THE_FINGERS	42	-0.437875	-1.3657	0.0771558	0.215045	1	3209	tags=38%, list=19%, signal=47%
GO_RESPONSE_TO_GLUCAGON	29	-0.465296	-1.36566	0.0837209	0.214985	1	2389	tags=24%, list=14%, signal=28%
HP_SPORADIC	93	-0.376947	-1.36542	0.0400572	0.21525	1	3209	tags=27%, list=19%, signal=33%
HP_ABNORMALITY_OF_THE_SPINAL_CORD	261	-0.335015	-1.36521	0.0128806	0.215446	1	3165	tags=28%, list=19%, signal=35%
HP_EXCESSIVE_DAYTIME_SOMNOLENCE	60	-0.402911	-1.36459	0.0683403	0.216275	1	2886	tags=32%, list=18%, signal=38%
GO_EXPLORATION_BEHAVIOR	17	-0.528752	-1.36459	0.100324	0.21615	1	3071	tags=35%, list=19%, signal=43%
GO_REGULATION_OF_FATTY_ACID_BETA_OXIDATION	18	-0.522085	-1.36446	0.0870279	0.216216	1	4450	tags=56%, list=27%, signal=76%
HP_ABNORMAL_BLOOD_TRANSITION_ELEMENT_CATION_CONCENTRATION	25	-0.481567	-1.36437	0.0963665	0.216232	1	2523	tags=28%, list=15%, signal=33%
HP_VASCULAR_SKIN_ABNORMALITY	437	-0.320541	-1.36437	0.00221239	0.216107	1	3018	tags=25%, list=18%, signal=30%
GO_RESPIRATORY_GASEOUS_EXCHANGE_BY_RESPIRATORY_SYSTEM	56	-0.406826	-1.36427	0.0635593	0.216116	1	160	tags=11%, list=1%, signal=11%
GO_NUCLEOSIDE_PHOSPHATE_BIOSYNTHETIC_PROCESS	242	-0.337193	-1.36386	0.0142687	0.216608	1	4960	tags=40%, list=30%, signal=56%
GO_ACETYL_COA_METABOLIC_PROCESS	35	-0.442776	-1.36357	0.075188	0.216957	1	4599	tags=49%, list=28%, signal=67%
HP_DIARRHEA	258	-0.336651	-1.36333	0.00911162	0.217185	1	3269	tags=26%, list=20%, signal=32%
GO_PURINE_CONTAINING_COMPOUND_METABOLIC_PROCESS	421	-0.320589	-1.3633	0.00439078	0.217115	1	4960	tags=39%, list=30%, signal=54%
GO_RESPONSE_TO_AUDITORY_STIMULUS	22	-0.498636	-1.3632	0.096248	0.217136	1	1976	tags=27%, list=12%, signal=31%
GO_CELLULAR_RESPONSE_TO_CAMP	45	-0.42518	-1.36318	0.0651852	0.217042	1	4702	tags=42%, list=29%, signal=59%
GO_REGULATION_OF_WOUND_HEALING	123	-0.360836	-1.36286	0.0391134	0.217436	1	3049	tags=33%, list=18%, signal=40%
HP_DEVIATION_OF_THE_HALLUX	52	-0.411323	-1.36274	0.0722714	0.217503	1	5023	tags=46%, list=30%, signal=66%
HP_DECREASED_CIRCULATING_TOTAL_IGM	22	-0.474104	-1.36243	0.0987055	0.217812	1	2065	tags=18%, list=13%, signal=21%
GO_NEGATIVE_REGULATION_OF_CELL_AGING	24	-0.485625	-1.36175	0.088853	0.218722	1	3156	tags=38%, list=19%, signal=46%
HP_APLASIA_HYPOPLASIA_OF_THE_CLAVICLES	46	-0.418948	-1.36169	0.0697674	0.218688	1	3165	tags=37%, list=19%, signal=46%
GO_MUSCLE_ADAPTATION	95	-0.372204	-1.36141	0.0433604	0.219024	1	748	tags=12%, list=5%, signal=12%
GO_M_BAND	24	-0.485725	-1.36088	0.0976378	0.219719	1	2690	tags=33%, list=16%, signal=40%
GO_ACTION_POTENTIAL	115	-0.366613	-1.36065	0.0327225	0.219946	1	3754	tags=34%, list=23%, signal=44%
GO_REGULATION_OF_SYNAPTIC_VESICLE_RECYCLING	25	-0.481964	-1.3605	0.0834671	0.220058	1	1841	tags=32%, list=11%, signal=36%
GO_REGULATION_OF_PRODUCTION_OF_SMALL_RNA_INVOLVED_IN_GENE_SILENCING_BY_RNA	22	-0.493446	-1.36026	0.113086	0.220315	1	541	tags=14%, list=3%, signal=14%
GO_GASTRULATION_WITH_MOUTH_FORMING_SECOND	24	-0.487191	-1.36002	0.106416	0.220553	1	3469	tags=33%, list=21%, signal=42%
GO_MALE_SEX_DIFFERENTIATION	147	-0.351898	-1.35984	0.0314861	0.220696	1	3176	tags=26%, list=19%, signal=32%
HP_ABNORMALITY_OF_THE_PULMONARY_VEINS	23	-0.488504	-1.35912	0.105785	0.221642	1	4037	tags=39%, list=24%, signal=52%
GO_NEGATIVE_REGULATION_OF_GTPASE_ACTIVITY	45	-0.4256	-1.35901	0.0768049	0.22167	1	3306	tags=36%, list=20%, signal=44%
GO_CELL_CELL_CONTACT_ZONE	69	-0.394562	-1.35875	0.0550725	0.221959	1	2944	tags=32%, list=18%, signal=39%
HP_ABNORMALITY_OF_THE_PHARYNX	140	-0.354791	-1.35853	0.04375	0.22217	1	2953	tags=24%, list=18%, signal=28%
GO_TRANSPORT_VESICLE_MEMBRANE	183	-0.344349	-1.35822	0.018315	0.222512	1	2139	tags=19%, list=13%, signal=22%
GO_REGULATION_OF_SMOOTH_MUSCLE_CELL_DIFFERENTIATION	28	-0.475951	-1.35784	0.0916149	0.222957	1	3163	tags=36%, list=19%, signal=44%
HP_PULMONARY_FIBROSIS	51	-0.42173	-1.35767	0.0740203	0.223087	1	1687	tags=22%, list=10%, signal=24%
GO_CONTRACTILE_FIBER	220	-0.335316	-1.35748	0.0168067	0.22325	1	2856	tags=23%, list=17%, signal=27%
GO_GLUCOSE_IMPORT	64	-0.398659	-1.35716	0.0509642	0.223591	1	2008	tags=17%, list=12%, signal=19%
HP_APLASIA_HYPOPLASIA_INVOLVING_THE_CARPAL_BONES	16	-0.530919	-1.35682	0.117742	0.223982	1	2781	tags=38%, list=17%, signal=45%
HP_NEOPLASM_OF_THE_GENITOURINARY_TRACT	173	-0.346368	-1.35678	0.0232843	0.223926	1	4029	tags=32%, list=24%, signal=42%
GO_SEMAPHORIN_PLEXIN_SIGNALING_PATHWAY	36	-0.441036	-1.35672	0.0858034	0.223888	1	3639	tags=47%, list=22%, signal=60%
GO_ERROR_PRONE_TRANSLESION_SYNTHESIS	21	-0.498787	-1.35668	0.0857605	0.223832	1	3348	tags=48%, list=20%, signal=60%
GO_POSITIVE_REGULATION_OF_PROTEIN_TYROSINE_KINASE_ACTIVITY	55	-0.404637	-1.35658	0.0703812	0.223836	1	2291	tags=29%, list=14%, signal=34%
HP_ABNORMALITY_OF_THE_CALF	205	-0.339704	-1.35634	0.0119048	0.224088	1	3486	tags=29%, list=21%, signal=36%
HP_HYPERPIGMENTATION_OF_THE_SKIN	191	-0.342376	-1.35594	0.0196802	0.224583	1	3300	tags=29%, list=20%, signal=36%
HP_OLIGODACTYLY	28	-0.463337	-1.35559	0.107981	0.22496	1	3209	tags=36%, list=19%, signal=44%
GO_REGULATION_OF_VASCULAR_PERMEABILITY	40	-0.435689	-1.35551	0.0938897	0.224974	1	2889	tags=35%, list=18%, signal=42%
GO_RIBOSOMAL_LARGE_SUBUNIT_ASSEMBLY	28	-0.471817	-1.35524	0.1	0.22526	1	3926	tags=43%, list=24%, signal=56%
GO_POSTSYNAPTIC_SPECIALIZATION_ASSEMBLY	15	-0.540911	-1.3547	0.131621	0.225961	1	2289	tags=40%, list=14%, signal=46%
GO_CELLULAR_RESPONSE_TO_GLUCAGON_STIMULUS	20	-0.501151	-1.35455	0.0988655	0.226057	1	2389	tags=30%, list=14%, signal=35%
HP_OCULOMOTOR_NERVE_PALSY	24	-0.482158	-1.35454	0.0917722	0.225943	1	3275	tags=38%, list=20%, signal=47%
GO_PHOTOTRANSDUCTION	47	-0.417412	-1.35448	0.0661765	0.225913	1	3635	tags=32%, list=22%, signal=41%
HP_ABNORMAL_SIZE_OF_PITUITARY_GLAND	21	-0.498472	-1.35403	0.115689	0.2265	1	2886	tags=29%, list=18%, signal=35%
GO_FATTY_ACID_DERIVATIVE_METABOLIC_PROCESS	156	-0.351338	-1.35394	0.029525	0.226521	1	3482	tags=31%, list=21%, signal=39%
HP_HIGH_FOREHEAD	203	-0.339016	-1.35364	0.0177305	0.226856	1	3418	tags=26%, list=21%, signal=33%
GO_RESPONSE_TO_KETONE	176	-0.34202	-1.35363	0.0197044	0.22674	1	2260	tags=22%, list=14%, signal=25%
GO_PYRIMIDINE_NUCLEOSIDE_CATABOLIC_PROCESS	22	-0.491929	-1.35355	0.107087	0.226721	1	1931	tags=36%, list=12%, signal=41%
GO_POSITIVE_REGULATION_OF_CHOLESTEROL_EFFLUX	20	-0.493315	-1.35319	0.116208	0.227188	1	2475	tags=40%, list=15%, signal=47%
GO_CARBOXYPEPTIDASE_ACTIVITY	37	-0.435458	-1.35296	0.0937973	0.227456	1	3614	tags=30%, list=22%, signal=38%
GO_POSITIVE_REGULATION_OF_CALCIUM_ION_TRANSMEMBRANE_TRANSPORTER_ACTIVITY	36	-0.43796	-1.35285	0.0902256	0.227511	1	4822	tags=50%, list=29%, signal=71%
GO_POSITIVE_REGULATION_OF_INTERFERON_GAMMA_PRODUCTION	50	-0.414321	-1.35278	0.082153	0.227495	1	2304	tags=30%, list=14%, signal=35%
HP_HYPERTENSIVE_CRISIS	18	-0.514048	-1.35273	0.103611	0.227438	1	1155	tags=22%, list=7%, signal=24%
HP_ABNORMAL_MENINGEAL_MORPHOLOGY	93	-0.370774	-1.35264	0.05148	0.227443	1	2805	tags=29%, list=17%, signal=35%
HP_GASTROINTESTINAL_HEMORRHAGE	121	-0.358511	-1.35243	0.0360481	0.227653	1	3309	tags=27%, list=20%, signal=34%
HP_TINNITUS	51	-0.407082	-1.35238	0.0676259	0.22761	1	3178	tags=25%, list=19%, signal=31%
HP_ABSENT_TOE	64	-0.396749	-1.35223	0.0609418	0.227708	1	2781	tags=23%, list=17%, signal=28%
GO_REGULATION_OF_NOTCH_SIGNALING_PATHWAY	93	-0.375098	-1.35221	0.0495979	0.22761	1	3590	tags=33%, list=22%, signal=42%
GO_DEVELOPMENT_OF_PRIMARY_FEMALE_SEXUAL_CHARACTERISTICS	86	-0.374259	-1.35156	0.0550336	0.228538	1	3166	tags=27%, list=19%, signal=33%
GO_CLATHRIN_COATED_VESICLE	177	-0.346038	-1.35152	0.0159509	0.228478	1	2698	tags=21%, list=16%, signal=25%
GO_PERIPHERAL_NERVOUS_SYSTEM_DEVELOPMENT	69	-0.390787	-1.35147	0.0676796	0.228432	1	1144	tags=17%, list=7%, signal=19%
GO_MYOSIN_COMPLEX	47	-0.416534	-1.35139	0.077381	0.228445	1	1601	tags=21%, list=10%, signal=23%
GO_NEGATIVE_REGULATION_OF_CELL_MORPHOGENESIS_INVOLVED_IN_DIFFERENTIATION	90	-0.371998	-1.35132	0.0551724	0.22842	1	1230	tags=20%, list=7%, signal=21%
GO_ALPHA_BETA_T_CELL_ACTIVATION_INVOLVED_IN_IMMUNE_RESPONSE	54	-0.404016	-1.35101	0.0584046	0.228789	1	2861	tags=26%, list=17%, signal=31%
GO_CALCIUM_MEDIATED_SIGNALING	185	-0.343428	-1.35061	0.0241546	0.229265	1	2572	tags=21%, list=16%, signal=24%
GO_SM_LIKE_PROTEIN_FAMILY_COMPLEX	74	-0.38454	-1.35042	0.0560224	0.22945	1	5726	tags=49%, list=35%, signal=74%
HP_DESCENDING_THORACIC_AORTA_ANEURYSM	16	-0.531345	-1.35029	0.112628	0.229522	1	4056	tags=56%, list=25%, signal=75%
GO_RIBOSOME_ASSEMBLY	61	-0.40193	-1.35012	0.0569444	0.229665	1	3654	tags=36%, list=22%, signal=46%
GO_MAINTENANCE_OF_CELL_POLARITY	19	-0.511055	-1.35	0.114729	0.22973	1	3122	tags=47%, list=19%, signal=58%
HP_COMA	79	-0.381092	-1.3499	0.0455801	0.229757	1	4438	tags=35%, list=27%, signal=48%
GO_POSITIVE_REGULATION_OF_CELL_ACTIVATION	294	-0.327861	-1.34985	0.00580046	0.22972	1	2163	tags=19%, list=13%, signal=22%
HP_NON_MIDLINE_CLEFT_LIP	28	-0.461433	-1.34888	0.088647	0.231153	1	2978	tags=32%, list=18%, signal=39%
GO_POSITIVE_REGULATION_OF_EPITHELIAL_CELL_APOPTOTIC_PROCESS	30	-0.450838	-1.34879	0.0958269	0.231143	1	2076	tags=20%, list=13%, signal=23%
GO_DNA_DOUBLE_STRAND_BREAK_PROCESSING	24	-0.477495	-1.34799	0.0907692	0.232312	1	3973	tags=38%, list=24%, signal=49%
GO_PROTEIN_LOCALIZATION_TO_CHROMOSOME_TELOMERIC_REGION	30	-0.450936	-1.34771	0.111111	0.232636	1	4503	tags=57%, list=27%, signal=78%
HP_FEMORAL_HERNIA	18	-0.513032	-1.34767	0.108833	0.232576	1	2539	tags=28%, list=15%, signal=33%
GO_ENTRY_INTO_HOST	138	-0.350502	-1.34732	0.029987	0.232966	1	3211	tags=26%, list=19%, signal=32%
GO_VENTRAL_SPINAL_CORD_DEVELOPMENT	40	-0.426949	-1.34729	0.0833333	0.232882	1	2082	tags=23%, list=13%, signal=26%
HP_ABNORMALITY_OF_THE_FEMALE_GENITALIA	458	-0.319197	-1.34722	0.00646552	0.232869	1	4037	tags=32%, list=24%, signal=41%
GO_HYALURONAN_CATABOLIC_PROCESS	16	-0.523788	-1.34712	0.119548	0.232913	1	1582	tags=25%, list=10%, signal=28%
GO_POSITIVE_REGULATION_OF_EPIDERMIS_DEVELOPMENT	38	-0.433439	-1.34699	0.0804954	0.232997	1	1691	tags=21%, list=10%, signal=23%
HP_PREMATURE_SKIN_WRINKLING	46	-0.416314	-1.34696	0.0684932	0.232914	1	2763	tags=26%, list=17%, signal=31%
GO_RNA_INTERFERENCE	15	-0.534883	-1.34683	0.133111	0.23299	1	2911	tags=20%, list=18%, signal=24%
GO_OXIDOREDUCTASE_ACTIVITY_ACTING_ON_PAIRED_DONORS_WITH_INCORPORATION_OR_REDUCTION_OF_MOLECULAR_OXYGEN	143	-0.350957	-1.34662	0.0275344	0.233221	1	2618	tags=22%, list=16%, signal=26%
HP_MICROPENIS	200	-0.338982	-1.34653	0.0169697	0.233237	1	3524	tags=29%, list=21%, signal=37%
GO_SUBPALLIUM_DEVELOPMENT	22	-0.49007	-1.34633	0.10802	0.233414	1	1200	tags=23%, list=7%, signal=24%
GO_ORGANIC_CATION_TRANSPORT	39	-0.423664	-1.34621	0.0848214	0.233502	1	4584	tags=51%, list=28%, signal=71%
GO_EMBRYONIC_HEART_TUBE_DEVELOPMENT	72	-0.387144	-1.34602	0.0566038	0.233666	1	2920	tags=29%, list=18%, signal=35%
GO_REGULATION_OF_MAP_KINASE_ACTIVITY	309	-0.323379	-1.34591	0.0170261	0.233701	1	3442	tags=27%, list=21%, signal=33%
GO_PRESYNAPTIC_MEMBRANE	125	-0.358754	-1.34564	0.0359043	0.234005	1	2555	tags=25%, list=15%, signal=29%
GO_ACUTE_INFLAMMATORY_RESPONSE	82	-0.376726	-1.34549	0.0564738	0.234119	1	2189	tags=22%, list=13%, signal=25%
HP_SHORT_MIDDLE_PHALANX_OF_FINGER	37	-0.436375	-1.34543	0.0918367	0.234079	1	3165	tags=32%, list=19%, signal=40%
GO_CENTRAL_NERVOUS_SYSTEM_PROJECTION_NEURON_AXONOGENESIS	23	-0.476922	-1.34527	0.109149	0.234211	1	1675	tags=30%, list=10%, signal=34%
GO_NEGATIVE_REGULATION_OF_ACTIN_FILAMENT_BUNDLE_ASSEMBLY	26	-0.463097	-1.34505	0.101072	0.234439	1	2566	tags=31%, list=16%, signal=36%
GO_DRUG_METABOLIC_PROCESS	40	-0.433736	-1.34505	0.0764526	0.234319	1	3482	tags=35%, list=21%, signal=44%
GO_CELL_DIVISION_SITE	72	-0.383433	-1.34495	0.0553191	0.234352	1	3367	tags=28%, list=20%, signal=35%
GO_CELLULAR_RESPONSE_TO_HEAT	115	-0.359115	-1.34479	0.0335484	0.2345	1	5535	tags=49%, list=34%, signal=73%
GO_RESPONSE_TO_ELECTRICAL_STIMULUS	38	-0.435805	-1.34475	0.104455	0.234425	1	3516	tags=42%, list=21%, signal=53%
GO_REGULATION_OF_PHOSPHOLIPASE_C_ACTIVITY	41	-0.424734	-1.34417	0.0929204	0.235292	1	4812	tags=46%, list=29%, signal=65%
HP_BACK_PAIN	49	-0.414051	-1.34378	0.0910448	0.235798	1	3399	tags=31%, list=21%, signal=38%
HP_ABNORMAL_SYSTEMIC_BLOOD_PRESSURE	371	-0.322238	-1.34364	0.00671892	0.235904	1	2407	tags=20%, list=15%, signal=23%
GO_REGULATION_OF_VASCULATURE_DEVELOPMENT	294	-0.32324	-1.34342	0.0193843	0.23614	1	2374	tags=23%, list=14%, signal=26%
GO_POSITIVE_REGULATION_OF_PEPTIDYL_TYROSINE_PHOSPHORYLATION	163	-0.345007	-1.34341	0.0333761	0.23604	1	2085	tags=21%, list=13%, signal=24%
GO_TELOMERASE_HOLOENZYME_COMPLEX	20	-0.507	-1.34338	0.11204	0.235968	1	4503	tags=60%, list=27%, signal=82%
HP_ANORECTAL_ANOMALY	231	-0.333875	-1.34318	0.0151515	0.23614	1	3958	tags=32%, list=24%, signal=42%
HP_INCREASED_CIRCULATING_ANTIBODY_LEVEL	72	-0.389499	-1.34314	0.0784314	0.23608	1	2256	tags=26%, list=14%, signal=30%
GO_DOPAMINE_RECEPTOR_BINDING	16	-0.520113	-1.34312	0.0958678	0.235976	1	3814	tags=44%, list=23%, signal=57%
HP_EMBRYONAL_NEOPLASM	51	-0.409884	-1.34286	0.0840979	0.236279	1	3758	tags=35%, list=23%, signal=46%
GO_ATP_TRANSMEMBRANE_TRANSPORTER_ACTIVITY	26	-0.45726	-1.34276	0.113003	0.236329	1	4543	tags=42%, list=28%, signal=58%
GO_POSITIVE_REGULATION_OF_VASCULAR_ASSOCIATED_SMOOTH_MUSCLE_CELL_PROLIFERATION	32	-0.454363	-1.34269	0.0936556	0.236311	1	909	tags=19%, list=6%, signal=20%
GO_T_CELL_ACTIVATION_INVOLVED_IN_IMMUNE_RESPONSE	84	-0.370565	-1.34267	0.0520694	0.236211	1	2861	tags=24%, list=17%, signal=29%
HP_EXCESSIVE_WRINKLED_SKIN	32	-0.455945	-1.34265	0.103448	0.236113	1	2763	tags=28%, list=17%, signal=34%
HP_BRONCHITIS	77	-0.376765	-1.34237	0.0598053	0.236447	1	2352	tags=22%, list=14%, signal=26%
HP_THIN_RIBS	39	-0.426356	-1.3423	0.108597	0.236421	1	3057	tags=33%, list=19%, signal=41%
GO_HAIR_FOLLICLE_MATURATION	15	-0.537084	-1.34224	0.122611	0.236417	1	665	tags=27%, list=4%, signal=28%
GO_NADH_METABOLIC_PROCESS	40	-0.429396	-1.34196	0.0971168	0.236727	1	5282	tags=55%, list=32%, signal=81%
GO_MITOCHONDRIAL_MATRIX	454	-0.313686	-1.34183	0.00658617	0.236819	1	4704	tags=39%, list=29%, signal=53%
HP_NEOPLASM_OF_THE_RECTUM	35	-0.436053	-1.34167	0.0876437	0.236953	1	3082	tags=37%, list=19%, signal=46%
GO_INTERSTRAND_CROSS_LINK_REPAIR	55	-0.395524	-1.34155	0.0709319	0.237003	1	4029	tags=42%, list=24%, signal=55%
GO_PEPTIDYL_ARGININE_MODIFICATION	24	-0.478762	-1.34123	0.111111	0.237368	1	1918	tags=17%, list=12%, signal=19%
GO_POSITIVE_REGULATION_OF_BLOOD_PRESSURE	29	-0.462181	-1.3411	0.0854037	0.237462	1	1961	tags=28%, list=12%, signal=31%
GO_NUCLEAR_CHROMOSOME_TELOMERIC_REGION	118	-0.35966	-1.34089	0.0432503	0.237655	1	3056	tags=29%, list=19%, signal=35%
GO_TRANSCRIPTION_COFACTOR_BINDING	49	-0.404563	-1.34064	0.074184	0.237923	1	4780	tags=39%, list=29%, signal=54%
HP_ARNOLD_CHIARI_TYPE_I_MALFORMATION	18	-0.503279	-1.34039	0.123153	0.238234	1	2166	tags=28%, list=13%, signal=32%
GO_OOCYTE_DIFFERENTIATION	46	-0.414361	-1.34039	0.0818452	0.23811	1	2062	tags=28%, list=13%, signal=32%
GO_REGULATION_OF_RESPONSE_TO_WOUNDING	150	-0.345013	-1.34038	0.0214646	0.23799	1	3049	tags=31%, list=18%, signal=38%
HP_OSTEOPOROSIS	234	-0.333431	-1.34025	0.0153121	0.238097	1	3517	tags=31%, list=21%, signal=39%
HP_ABNORMAL_C_PEPTIDE_LEVEL	15	-0.521938	-1.3402	0.137521	0.238051	1	3689	tags=53%, list=22%, signal=69%
HP_INSULIN_RESISTANT_DIABETES_MELLITUS	33	-0.44267	-1.33998	0.0939306	0.238265	1	3689	tags=39%, list=22%, signal=51%
HP_PANCREATITIS	60	-0.397964	-1.33995	0.0721649	0.238186	1	2606	tags=23%, list=16%, signal=28%
GO_ORGANOPHOSPHATE_ESTER_TRANSPORT	120	-0.354168	-1.33979	0.0388959	0.238292	1	3515	tags=29%, list=21%, signal=37%
HP_IMPAIRED_T_CELL_FUNCTION	24	-0.475727	-1.33975	0.112698	0.238231	1	2457	tags=25%, list=15%, signal=29%
HP_BRUISING_SUSCEPTIBILITY	124	-0.353855	-1.33958	0.0436457	0.238394	1	2785	tags=27%, list=17%, signal=32%
HP_ABNORMALITY_OF_THE_RIBS	229	-0.332624	-1.33957	0.0207317	0.238276	1	3309	tags=27%, list=20%, signal=33%
GO_PORE_COMPLEX	17	-0.523587	-1.33915	0.114754	0.238854	1	3361	tags=53%, list=20%, signal=66%
GO_REGULATION_OF_INSULIN_LIKE_GROWTH_FACTOR_RECEPTOR_SIGNALING_PATHWAY	18	-0.514604	-1.33904	0.111111	0.238885	1	3787	tags=39%, list=23%, signal=50%
HP_OSTEOMYELITIS	42	-0.425046	-1.33854	0.0922401	0.239598	1	2670	tags=29%, list=16%, signal=34%
GO_SYNAPTIC_VESICLE_RECYCLING	69	-0.385874	-1.33851	0.0715308	0.239527	1	2621	tags=26%, list=16%, signal=31%
GO_B_CELL_MEDIATED_IMMUNITY	101	-0.363997	-1.33848	0.0622517	0.239436	1	2344	tags=25%, list=14%, signal=29%
HP_ABNORMALITY_OF_THE_CLITORIS	73	-0.381258	-1.33836	0.0688202	0.239519	1	3023	tags=32%, list=18%, signal=38%
GO_RESPONSE_TO_MONOSACCHARIDE	186	-0.343399	-1.33833	0.0319803	0.239428	1	2619	tags=23%, list=16%, signal=27%
GO_REGULATION_OF_EXTENT_OF_CELL_GROWTH	100	-0.359198	-1.33776	0.0487805	0.240243	1	1749	tags=22%, list=11%, signal=24%
HP_ABNORMAL_BLOOD_INORGANIC_CATION_CONCENTRATION	116	-0.359183	-1.33764	0.0393701	0.240322	1	3262	tags=25%, list=20%, signal=31%
GO_NUCLEOSIDE_CATABOLIC_PROCESS	31	-0.445408	-1.33759	0.10303	0.240299	1	1931	tags=29%, list=12%, signal=33%
GO_STEROID_BIOSYNTHETIC_PROCESS	167	-0.339383	-1.33744	0.0269608	0.240411	1	4257	tags=32%, list=26%, signal=43%
HP_PERIPHERAL_ARTERIAL_STENOSIS	27	-0.472835	-1.33723	0.110754	0.240619	1	2731	tags=33%, list=17%, signal=40%
GO_NEGATIVE_REGULATION_OF_RECEPTOR_MEDIATED_ENDOCYTOSIS	21	-0.489188	-1.33705	0.11526	0.240777	1	1963	tags=29%, list=12%, signal=32%
GO_RESPONSE_TO_ESTROGEN	67	-0.38851	-1.33649	0.0680851	0.241561	1	2842	tags=25%, list=17%, signal=31%
GO_REGULATION_OF_CELL_SUBSTRATE_ADHESION	190	-0.337182	-1.33637	0.0293399	0.241635	1	2286	tags=22%, list=14%, signal=25%
HP_EPISODIC_ATAXIA	24	-0.474119	-1.33617	0.100478	0.241867	1	1939	tags=29%, list=12%, signal=33%
GO_COLLAGEN_METABOLIC_PROCESS	94	-0.367797	-1.33616	0.0484928	0.241754	1	2489	tags=28%, list=15%, signal=32%
HP_MENINGIOMA	30	-0.446903	-1.33601	0.0957614	0.241868	1	3360	tags=27%, list=20%, signal=33%
HP_HYPERKALEMIA	24	-0.478033	-1.33598	0.100639	0.241791	1	1424	tags=25%, list=9%, signal=27%
HP_GENERALIZED_HYPOPIGMENTATION_OF_HAIR	34	-0.439997	-1.33596	0.1	0.241698	1	2953	tags=26%, list=18%, signal=32%
GO_RESPONSE_TO_VITAMIN_D	27	-0.456273	-1.33567	0.099839	0.242026	1	1042	tags=19%, list=6%, signal=20%
GO_UNSATURATED_FATTY_ACID_BIOSYNTHETIC_PROCESS	54	-0.404972	-1.33566	0.070922	0.241907	1	2560	tags=28%, list=16%, signal=33%
GO_MITOCHONDRIAL_TRANSCRIPTION	16	-0.520573	-1.33522	0.118333	0.242543	1	5174	tags=69%, list=31%, signal=100%
GO_NEGATIVE_REGULATION_OF_INFLAMMATORY_RESPONSE	120	-0.356486	-1.33519	0.0322581	0.242444	1	1983	tags=18%, list=12%, signal=21%
GO_REGULATION_OF_CELL_CYCLE_G1_S_PHASE_TRANSITION	158	-0.345794	-1.33517	0.0289505	0.242358	1	2992	tags=24%, list=18%, signal=29%
GO_CARBOHYDRATE_TRANSMEMBRANE_TRANSPORT	104	-0.361674	-1.33498	0.0482399	0.242555	1	2255	tags=21%, list=14%, signal=24%
GO_CATECHOLAMINE_METABOLIC_PROCESS	46	-0.410674	-1.33461	0.073487	0.243042	1	2822	tags=22%, list=17%, signal=26%
HP_ABNORMALITY_OF_CIRCULATING_FIBRINOGEN	29	-0.449196	-1.33457	0.107843	0.242979	1	2256	tags=28%, list=14%, signal=32%
GO_LIVER_MORPHOGENESIS	21	-0.492421	-1.33445	0.1168	0.24304	1	1264	tags=24%, list=8%, signal=26%
HP_ABNORMALITY_OF_CARDIOVASCULAR_SYSTEM_ELECTROPHYSIOLOGY	371	-0.316879	-1.33442	0.0120482	0.242971	1	2352	tags=18%, list=14%, signal=21%
GO_TRANSEPITHELIAL_TRANSPORT	24	-0.478967	-1.33386	0.104928	0.243739	1	3996	tags=50%, list=24%, signal=66%
HP_MORPHOLOGICAL_ABNORMALITY_OF_THE_INNER_EAR	57	-0.398112	-1.3338	0.0888252	0.243701	1	3209	tags=28%, list=19%, signal=35%
GO_ALPHA_BETA_T_CELL_ACTIVATION	121	-0.352858	-1.33373	0.0529634	0.243684	1	3039	tags=27%, list=18%, signal=33%
GO_PEPTIDE_ANTIGEN_BINDING	20	-0.495688	-1.3334	0.122581	0.244097	1	1055	tags=25%, list=6%, signal=27%
GO_ENDOCYTIC_VESICLE_LUMEN	15	-0.530429	-1.33312	0.122278	0.244426	1	2412	tags=40%, list=15%, signal=47%
HP_ABNORMAL_MEAN_CORPUSCULAR_HEMOGLOBIN_CONCENTRATION	16	-0.532788	-1.33277	0.12963	0.244875	1	31	tags=13%, list=0%, signal=13%
HP_CONE_CONE_ROD_DYSTROPHY	28	-0.453355	-1.3327	0.107576	0.244853	1	3597	tags=36%, list=22%, signal=46%
GO_FATTY_ACID_TRANSPORT	83	-0.376086	-1.33263	0.0721088	0.244855	1	2383	tags=27%, list=14%, signal=31%
GO_DNA_MODIFICATION	109	-0.359189	-1.33243	0.0446429	0.245043	1	4893	tags=37%, list=30%, signal=52%
GO_NEURAL_TUBE_PATTERNING	38	-0.431482	-1.3324	0.0914634	0.244976	1	2320	tags=32%, list=14%, signal=37%
HP_ABNORMALITY_OF_THE_ULNA	124	-0.354983	-1.33233	0.0496732	0.244969	1	4040	tags=34%, list=25%, signal=45%
HP_PREAURICULAR_SKIN_TAG	50	-0.409399	-1.33228	0.0877698	0.244941	1	3383	tags=36%, list=21%, signal=45%
HP_CORONAL_CRANIOSYNOSTOSIS	19	-0.485426	-1.33189	0.123003	0.245461	1	2297	tags=37%, list=14%, signal=43%
GO_REGULATION_OF_TOLL_LIKE_RECEPTOR_SIGNALING_PATHWAY	59	-0.387492	-1.33185	0.0699708	0.245391	1	3284	tags=34%, list=20%, signal=42%
GO_NEGATIVE_REGULATION_OF_LIPID_CATABOLIC_PROCESS	19	-0.497205	-1.33172	0.120718	0.245462	1	1759	tags=21%, list=11%, signal=24%
GO_PROTEIN_KINASE_A_BINDING	45	-0.420699	-1.33146	0.0955224	0.245769	1	2528	tags=31%, list=15%, signal=37%
HP_ABNORMAL_PLATELET_AGGREGATION	23	-0.484208	-1.33139	0.0996835	0.245753	1	3228	tags=39%, list=20%, signal=49%
GO_PHOSPHATIDYLINOSITOL_3_KINASE_BINDING	29	-0.452855	-1.33115	0.0872781	0.246037	1	4244	tags=52%, list=26%, signal=70%
HP_DEVIATION_OF_THE_THUMB	34	-0.433262	-1.3311	0.0996932	0.245985	1	3071	tags=32%, list=19%, signal=40%
GO_NEGATIVE_REGULATION_OF_SPROUTING_ANGIOGENESIS	26	-0.468217	-1.33108	0.118671	0.245904	1	3898	tags=38%, list=24%, signal=50%
HP_TETRAPLEGIA	26	-0.465993	-1.33107	0.113782	0.245792	1	4493	tags=46%, list=27%, signal=63%
GO_REGULATION_OF_GLUCOSE_IMPORT	50	-0.404055	-1.33074	0.0798258	0.246182	1	2008	tags=18%, list=12%, signal=20%
HP_HYPOPLASIA_OF_THE_RADIUS	37	-0.433766	-1.33069	0.101824	0.246142	1	4793	tags=54%, list=29%, signal=76%
GO_NEGATIVE_REGULATION_OF_GLIOGENESIS	36	-0.430213	-1.33023	0.0960961	0.246735	1	2082	tags=19%, list=13%, signal=22%
GO_CELL_CELL_JUNCTION_ORGANIZATION	185	-0.339654	-1.32973	0.0310945	0.247433	1	2325	tags=22%, list=14%, signal=25%
GO_REGULATION_OF_LEUKOCYTE_MIGRATION	178	-0.336413	-1.32962	0.0414053	0.2475	1	3523	tags=32%, list=21%, signal=40%
HP_APLASTIC_ANEMIA	20	-0.482359	-1.32952	0.12013	0.247533	1	780	tags=15%, list=5%, signal=16%
HP_KETOACIDOSIS	26	-0.465322	-1.32918	0.10859	0.247989	1	4232	tags=46%, list=26%, signal=62%
GO_NEGATIVE_REGULATION_OF_CELL_CYCLE_ARREST	19	-0.491256	-1.32883	0.111301	0.248454	1	4577	tags=42%, list=28%, signal=58%
GO_RESPONSE_TO_TRANSFORMING_GROWTH_FACTOR_BETA	225	-0.327642	-1.32879	0.0204573	0.248398	1	3262	tags=26%, list=20%, signal=32%
GO_CD4_POSITIVE_ALPHA_BETA_T_CELL_DIFFERENTIATION	65	-0.383864	-1.32866	0.0826211	0.248472	1	2620	tags=26%, list=16%, signal=31%
GO_STRIATED_MUSCLE_ADAPTATION	40	-0.428402	-1.32856	0.0846395	0.248523	1	703	tags=13%, list=4%, signal=13%
HP_FALLS	22	-0.479648	-1.32825	0.132353	0.248908	1	2853	tags=50%, list=17%, signal=60%
HP_KETONURIA	22	-0.484994	-1.32806	0.117455	0.249132	1	4086	tags=45%, list=25%, signal=60%
HP_LIMB_DYSTONIA	28	-0.450852	-1.328	0.104106	0.249093	1	2944	tags=32%, list=18%, signal=39%
GO_NOREPINEPHRINE_TRANSPORT	17	-0.507957	-1.328	0.14376	0.248971	1	2716	tags=47%, list=16%, signal=56%
GO_INTRAMEMBRANE_LIPID_TRANSPORTER_ACTIVITY	19	-0.492738	-1.32783	0.113452	0.249097	1	2606	tags=37%, list=16%, signal=44%
GO_REGULATION_OF_CELL_SIZE	167	-0.337849	-1.32783	0.035	0.24897	1	3265	tags=28%, list=20%, signal=35%
GO_POSITIVE_REGULATION_OF_BEHAVIOR	19	-0.492908	-1.32781	0.132701	0.248888	1	4632	tags=47%, list=28%, signal=66%
GO_COMPLEMENT_BINDING	16	-0.510416	-1.32736	0.15082	0.249519	1	1180	tags=19%, list=7%, signal=20%
HP_ABNORMALITY_OF_THE_LYMPH_NODES	164	-0.339038	-1.32729	0.0465718	0.249508	1	2348	tags=21%, list=14%, signal=24%
GO_POSITIVE_REGULATION_OF_OSTEOCLAST_DIFFERENTIATION	17	-0.508126	-1.32707	0.125817	0.249756	1	1410	tags=24%, list=9%, signal=26%
GO_PHENOL_CONTAINING_COMPOUND_METABOLIC_PROCESS	97	-0.360889	-1.32667	0.0557029	0.250279	1	2905	tags=26%, list=18%, signal=31%
HP_ATLANTOAXIAL_ABNORMALITY	16	-0.51514	-1.32658	0.139683	0.25029	1	5651	tags=50%, list=34%, signal=76%
GO_RESPONSE_TO_DRUG	357	-0.317018	-1.32658	0.00901917	0.250166	1	3718	tags=29%, list=23%, signal=37%
GO_PHOSPHATIDYLINOSITOL_3_KINASE_REGULATOR_ACTIVITY	18	-0.498326	-1.32647	0.129412	0.250238	1	3568	tags=44%, list=22%, signal=57%
GO_NEGATIVE_REGULATION_OF_PLATELET_ACTIVATION	17	-0.500162	-1.32639	0.12709	0.250228	1	3590	tags=41%, list=22%, signal=53%
GO_REGULATION_OF_SPROUTING_ANGIOGENESIS	68	-0.385718	-1.32627	0.0728291	0.250315	1	1908	tags=25%, list=12%, signal=28%
GO_MEMBRANE_DEPOLARIZATION_DURING_CARDIAC_MUSCLE_CELL_ACTION_POTENTIAL	20	-0.489775	-1.32625	0.119617	0.250226	1	2352	tags=35%, list=14%, signal=41%
GO_PURINE_NUCLEOBASE_METABOLIC_PROCESS	19	-0.493685	-1.32595	0.130645	0.250602	1	4823	tags=58%, list=29%, signal=82%
GO_MAMMARY_GLAND_DUCT_MORPHOGENESIS	28	-0.455253	-1.32589	0.111831	0.250552	1	3699	tags=39%, list=22%, signal=51%
HP_ABNORMALITY_OF_VITAMIN_METABOLISM	52	-0.395759	-1.3256	0.0832117	0.250911	1	3906	tags=33%, list=24%, signal=43%
GO_VENTRICULAR_CARDIAC_MUSCLE_CELL_ACTION_POTENTIAL	31	-0.447706	-1.32558	0.104938	0.250817	1	3014	tags=35%, list=18%, signal=43%
HP_CRANIOSYNOSTOSIS	134	-0.348454	-1.32549	0.0446097	0.25083	1	2724	tags=25%, list=17%, signal=29%
GO_MULTIVESICULAR_BODY	54	-0.402843	-1.32537	0.0763689	0.250933	1	909	tags=17%, list=6%, signal=18%
HP_PRIMARY_AMENORRHEA	92	-0.367117	-1.32506	0.0591398	0.251303	1	3209	tags=28%, list=19%, signal=35%
GO_MYOSIN_BINDING	65	-0.383129	-1.32491	0.0907781	0.251435	1	1474	tags=18%, list=9%, signal=20%
GO_PHOTOTRANSDUCTION_VISIBLE_LIGHT	31	-0.443165	-1.32488	0.101881	0.251359	1	3635	tags=35%, list=22%, signal=45%
HP_ABNORMALITY_OF_MALE_INTERNAL_GENITALIA	49	-0.402867	-1.32444	0.089939	0.251953	1	4437	tags=47%, list=27%, signal=64%
GO_PURINE_NUCLEOSIDE_MONOPHOSPHATE_BIOSYNTHETIC_PROCESS	21	-0.483885	-1.32388	0.1184	0.252781	1	5278	tags=62%, list=32%, signal=91%
GO_MOTOR_NEURON_AXON_GUIDANCE	31	-0.442892	-1.32344	0.102603	0.253389	1	1686	tags=32%, list=10%, signal=36%
GO_DAMAGED_DNA_BINDING	65	-0.386173	-1.32344	0.06639	0.25326	1	2994	tags=32%, list=18%, signal=39%
GO_MUSCLE_CELL_MIGRATION	73	-0.380304	-1.32335	0.0738714	0.253285	1	1761	tags=22%, list=11%, signal=24%
GO_SECRETION_BY_TISSUE	30	-0.448417	-1.32327	0.104199	0.253299	1	1464	tags=27%, list=9%, signal=29%
HP_PROLONGED_QTC_INTERVAL	24	-0.471346	-1.32323	0.109677	0.253248	1	2891	tags=33%, list=18%, signal=40%
HP_JOINT_SWELLING	30	-0.440642	-1.32315	0.111288	0.253234	1	2828	tags=33%, list=17%, signal=40%
HP_HYPOPIGMENTED_SKIN_PATCHES	107	-0.355702	-1.32315	0.0505992	0.253119	1	3983	tags=35%, list=24%, signal=45%
HP_MALABSORPTION	182	-0.336219	-1.323	0.039072	0.253231	1	4578	tags=35%, list=28%, signal=48%
GO_NEGATIVE_REGULATION_OF_LEUKOCYTE_CELL_CELL_ADHESION	110	-0.357483	-1.32283	0.0633894	0.253396	1	3034	tags=27%, list=18%, signal=33%
HP_RECURRENT_BRONCHITIS	24	-0.465333	-1.32261	0.126582	0.253656	1	1816	tags=17%, list=11%, signal=19%
GO_MELANOCYTE_DIFFERENTIATION	20	-0.498253	-1.32259	0.133768	0.253549	1	2432	tags=25%, list=15%, signal=29%
GO_OSTEOCLAST_DIFFERENTIATION	78	-0.374662	-1.32257	0.0622407	0.253463	1	2117	tags=24%, list=13%, signal=28%
GO_LEUKOTRIENE_BIOSYNTHETIC_PROCESS	16	-0.514236	-1.32239	0.126263	0.253643	1	3411	tags=38%, list=21%, signal=47%
GO_NUCLEOTIDE_EXCISION_REPAIR_DNA_GAP_FILLING	23	-0.475641	-1.32233	0.122807	0.253634	1	3348	tags=57%, list=20%, signal=71%
HP_ABNORMALITY_OF_DENTAL_MORPHOLOGY	189	-0.33566	-1.322	0.031477	0.254061	1	3017	tags=24%, list=18%, signal=29%
GO_NEGATIVE_REGULATION_OF_CARTILAGE_DEVELOPMENT	26	-0.460271	-1.32151	0.126382	0.254753	1	1306	tags=23%, list=8%, signal=25%
GO_NEUROTRANSMITTER_RECEPTOR_ACTIVITY_INVOLVED_IN_REGULATION_OF_POSTSYNAPTIC_MEMBRANE_POTENTIAL	32	-0.435749	-1.32151	0.107143	0.254638	1	3729	tags=41%, list=23%, signal=52%
GO_POSITIVE_REGULATION_OF_LYMPHOCYTE_DIFFERENTIATION	90	-0.366529	-1.32142	0.0761905	0.254658	1	4619	tags=41%, list=28%, signal=57%
GO_CELLULAR_PROTEIN_COMPLEX_DISASSEMBLY	217	-0.328424	-1.32124	0.0212766	0.254852	1	4551	tags=39%, list=28%, signal=53%
GO_TRICARBOXYLIC_ACID_CYCLE	33	-0.440315	-1.32117	0.115741	0.254834	1	6293	tags=67%, list=38%, signal=108%
HP_ABNORMALITY_OF_EARLOBE	72	-0.378342	-1.3211	0.083926	0.254826	1	4037	tags=32%, list=24%, signal=42%
HP_SPARSE_HAIR	275	-0.320984	-1.32102	0.0245902	0.254821	1	3242	tags=27%, list=20%, signal=32%
HP_ECTOPIA_PUPILLAE	18	-0.493476	-1.32062	0.136437	0.25537	1	3128	tags=44%, list=19%, signal=55%
HP_RECURRENT_URINARY_TRACT_INFECTIONS	93	-0.364216	-1.32062	0.0687332	0.255246	1	4213	tags=41%, list=26%, signal=55%
GO_SMOOTH_MUSCLE_CELL_MIGRATION	60	-0.386124	-1.3205	0.0785414	0.255298	1	1595	tags=22%, list=10%, signal=24%
GO_NEGATIVE_REGULATION_OF_CELL_SUBSTRATE_ADHESION	57	-0.391674	-1.32038	0.0879765	0.255395	1	1653	tags=21%, list=10%, signal=23%
GO_NCRNA_PROCESSING	385	-0.314279	-1.32034	0.010101	0.255337	1	5242	tags=43%, list=32%, signal=61%
GO_INORGANIC_ANION_TRANSPORT	140	-0.344917	-1.31996	0.0437018	0.255834	1	3024	tags=26%, list=18%, signal=32%
HP_HYPOTENSION	90	-0.368226	-1.31966	0.061745	0.256208	1	1388	tags=18%, list=8%, signal=19%
HP_FINGER_CLINODACTYLY	285	-0.321576	-1.3194	0.022779	0.256517	1	3932	tags=31%, list=24%, signal=39%
GO_NEGATIVE_REGULATION_OF_LEUKOCYTE_MIGRATION	43	-0.407712	-1.31923	0.0955882	0.256665	1	3922	tags=42%, list=24%, signal=55%
GO_REGULATION_OF_MACROPHAGE_ACTIVATION	44	-0.410577	-1.31894	0.0980683	0.257016	1	3284	tags=32%, list=20%, signal=40%
GO_NEGATIVE_REGULATION_OF_OSTEOBLAST_DIFFERENTIATION	36	-0.428799	-1.31884	0.112782	0.257069	1	3898	tags=39%, list=24%, signal=51%
GO_TELOMERE_ORGANIZATION	167	-0.334057	-1.31882	0.0403917	0.256978	1	3438	tags=31%, list=21%, signal=39%
HP_ABNORMAL_FOREARM_BONE_MORPHOLOGY	85	-0.371473	-1.31867	0.0509804	0.25709	1	3932	tags=39%, list=24%, signal=51%
HP_APLASIA_HYPOPLASIA_OF_THE_EYELID	30	-0.446753	-1.31863	0.129338	0.257025	1	4319	tags=50%, list=26%, signal=68%
HP_NEPHROLITHIASIS	91	-0.36118	-1.31853	0.0634483	0.257058	1	2877	tags=26%, list=17%, signal=32%
GO_CYTOKINE_RECEPTOR_ACTIVITY	81	-0.368113	-1.31844	0.0646493	0.257068	1	1408	tags=16%, list=9%, signal=17%
HP_GASTROINTESTINAL_ATRESIA	58	-0.40005	-1.31838	0.103107	0.257055	1	3932	tags=41%, list=24%, signal=54%
HP_SKIN_DIMPLE	73	-0.373521	-1.31816	0.0579915	0.25727	1	5036	tags=44%, list=31%, signal=63%
GO_NEGATIVE_REGULATION_OF_ESTABLISHMENT_OF_PROTEIN_LOCALIZATION	138	-0.344757	-1.31773	0.0532995	0.257856	1	3034	tags=27%, list=18%, signal=33%
GO_PDZ_DOMAIN_BINDING	76	-0.371916	-1.31771	0.070028	0.257748	1	2555	tags=26%, list=15%, signal=31%
GO_LYMPHOCYTE_ACTIVATION_INVOLVED_IN_IMMUNE_RESPONSE	149	-0.341377	-1.31762	0.0387879	0.257753	1	2930	tags=25%, list=18%, signal=30%
[truncated: 4,007 more rows]
