# Supplementary material for: Transcriptome Analysis of the Anti-Proliferative Effects of Ginsenoside Rh3 on HCT116 Colorectal Cancer Cells
Source: Molecules. 2022 Aug 6;27(15):5002. doi: 10.3390/molecules27155002 (PMC9370307; doi:10.3390/molecules27155002)
Supplement: Supplementary file 1 [file molecules-27-05002-s001.zip › Table S2 GSEA_KEGG.xlsx]

## Sheet: S2 GSEA_KEGG
NAME	SIZE	ES	NES	NOM p-val	FDR q-val	FWER p-val	RANK AT MAX	LEADING EDGE
KEGG_DNA_REPLICATION	36	-0.71579	-2.21813	0	0	0	2779	tags=72%, list=17%, signal=87%
KEGG_MATURITY_ONSET_DIABETES_OF_THE_YOUNG	21	-0.740011	-2.01396	0	0	0	2194	tags=57%, list=13%, signal=66%
KEGG_INTESTINAL_IMMUNE_NETWORK_FOR_IGA_PRODUCTION	40	-0.6211	-1.9515	0	0.00111759	0.003	1549	tags=25%, list=9%, signal=28%
KEGG_HEDGEHOG_SIGNALING_PATHWAY	54	-0.588583	-1.9508	0	0.000838	0.003	2957	tags=41%, list=18%, signal=49%
KEGG_CALCIUM_SIGNALING_PATHWAY	155	-0.492443	-1.88755	0	0.00538674	0.023	3024	tags=34%, list=18%, signal=41%
KEGG_ALLOGRAFT_REJECTION	29	-0.639802	-1.88552	0	0.00448895	0.023	1549	tags=31%, list=9%, signal=34%
KEGG_AXON_GUIDANCE	117	-0.502692	-1.88206	0	0.00400178	0.024	2645	tags=35%, list=16%, signal=41%
KEGG_ALDOSTERONE_REGULATED_SODIUM_REABSORPTION	37	-0.616251	-1.87661	0.00149701	0.00423494	0.029	3499	tags=54%, list=21%, signal=68%
KEGG_TYPE_II_DIABETES_MELLITUS	43	-0.582796	-1.87133	0	0.00402654	0.031	3644	tags=42%, list=22%, signal=54%
KEGG_BASAL_CELL_CARCINOMA	54	-0.557594	-1.86295	0.00150602	0.0038423	0.033	4023	tags=54%, list=24%, signal=71%
KEGG_ASTHMA	20	-0.674693	-1.82403	0	0.00634664	0.059	1549	tags=35%, list=9%, signal=39%
KEGG_GRAFT_VERSUS_HOST_DISEASE	29	-0.616588	-1.78376	0.0015083	0.0100474	0.102	1549	tags=28%, list=9%, signal=30%
KEGG_CELL_ADHESION_MOLECULES_CAMS	113	-0.471857	-1.77028	0	0.0108916	0.119	2325	tags=30%, list=14%, signal=35%
KEGG_WNT_SIGNALING_PATHWAY	140	-0.451113	-1.75912	0	0.0121116	0.139	2957	tags=30%, list=18%, signal=36%
KEGG_ANTIGEN_PROCESSING_AND_PRESENTATION	64	-0.516772	-1.75663	0	0.0116291	0.142	2485	tags=33%, list=15%, signal=38%
KEGG_TYPE_I_DIABETES_MELLITUS	34	-0.575335	-1.74502	0.003003	0.0129181	0.167	2160	tags=29%, list=13%, signal=34%
KEGG_AUTOIMMUNE_THYROID_DISEASE	33	-0.566056	-1.71095	0.00151745	0.0185584	0.249	1549	tags=24%, list=9%, signal=27%
KEGG_NEUROACTIVE_LIGAND_RECEPTOR_INTERACTION	195	-0.429994	-1.70418	0	0.0194015	0.27	3096	tags=30%, list=19%, signal=37%
KEGG_DILATED_CARDIOMYOPATHY	79	-0.485918	-1.70335	0	0.0184957	0.272	2580	tags=29%, list=16%, signal=34%
KEGG_MELANOGENESIS	91	-0.45889	-1.67829	0.00134771	0.0235596	0.35	4023	tags=41%, list=24%, signal=53%
KEGG_COMPLEMENT_AND_COAGULATION_CASCADES	54	-0.49863	-1.65844	0.00280899	0.0281113	0.415	2439	tags=33%, list=15%, signal=39%
KEGG_VIRAL_MYOCARDITIS	61	-0.485155	-1.65441	0.00141443	0.0278916	0.422	1601	tags=25%, list=10%, signal=27%
KEGG_GLYCOSAMINOGLYCAN_BIOSYNTHESIS_KERATAN_SULFATE	15	-0.661037	-1.6542	0.011041	0.0267804	0.424	4485	tags=60%, list=27%, signal=82%
KEGG_TGF_BETA_SIGNALING_PATHWAY	81	-0.456402	-1.6509	0.00411523	0.0270158	0.443	2993	tags=31%, list=18%, signal=38%
KEGG_LONG_TERM_DEPRESSION	56	-0.478168	-1.58721	0.00580551	0.0519387	0.687	1939	tags=21%, list=12%, signal=24%
KEGG_GAP_JUNCTION	79	-0.447466	-1.58405	0.00406504	0.0513356	0.701	1798	tags=24%, list=11%, signal=27%
KEGG_MISMATCH_REPAIR	23	-0.561356	-1.57851	0.0126984	0.0523257	0.725	3348	tags=65%, list=20%, signal=82%
KEGG_GLYCOSAMINOGLYCAN_BIOSYNTHESIS_HEPARAN_SULFATE	24	-0.558091	-1.57004	0.0229133	0.0543728	0.744	2267	tags=38%, list=14%, signal=43%
KEGG_STEROID_BIOSYNTHESIS	17	-0.611963	-1.56448	0.0249169	0.0558825	0.765	4637	tags=82%, list=28%, signal=114%
KEGG_ARGININE_AND_PROLINE_METABOLISM	52	-0.465832	-1.55055	0.0159652	0.0620732	0.823	3707	tags=44%, list=22%, signal=57%
KEGG_CYSTEINE_AND_METHIONINE_METABOLISM	34	-0.513439	-1.55039	0.0152439	0.0601814	0.824	1993	tags=38%, list=12%, signal=43%
KEGG_CARDIAC_MUSCLE_CONTRACTION	63	-0.447614	-1.52174	0.0152144	0.0762497	0.902	3900	tags=33%, list=24%, signal=43%
KEGG_ARACHIDONIC_ACID_METABOLISM	49	-0.463619	-1.51215	0.02526	0.0804176	0.916	3482	tags=35%, list=21%, signal=44%
KEGG_VASCULAR_SMOOTH_MUSCLE_CONTRACTION	97	-0.411646	-1.50071	0.0148448	0.0859206	0.931	2998	tags=28%, list=18%, signal=34%
KEGG_ARRHYTHMOGENIC_RIGHT_VENTRICULAR_CARDIOMYOPATHY_ARVC	68	-0.431703	-1.49976	0.0094851	0.0838312	0.931	3184	tags=31%, list=19%, signal=38%
KEGG_LONG_TERM_POTENTIATION	63	-0.440202	-1.49579	0.0229885	0.0842074	0.939	2962	tags=25%, list=18%, signal=31%
KEGG_HEMATOPOIETIC_CELL_LINEAGE	66	-0.42847	-1.48032	0.0140449	0.0942755	0.957	2261	tags=26%, list=14%, signal=30%
KEGG_COLORECTAL_CANCER	61	-0.42778	-1.47123	0.0250737	0.0991462	0.964	4579	tags=44%, list=28%, signal=61%
KEGG_TASTE_TRANSDUCTION	41	-0.465919	-1.46315	0.0280236	0.103616	0.973	3949	tags=39%, list=24%, signal=51%
KEGG_PURINE_METABOLISM	151	-0.378829	-1.46202	0.0062422	0.102048	0.974	2989	tags=32%, list=18%, signal=39%
KEGG_PHOSPHATIDYLINOSITOL_SIGNALING_SYSTEM	72	-0.419842	-1.45761	0.0235784	0.103083	0.979	2076	tags=22%, list=13%, signal=25%
KEGG_PATHWAYS_IN_CANCER	305	-0.349888	-1.44458	0.00116279	0.112851	0.984	4271	tags=36%, list=26%, signal=48%
KEGG_CHEMOKINE_SIGNALING_PATHWAY	153	-0.370427	-1.43471	0.0101138	0.119832	0.991	1798	tags=17%, list=11%, signal=19%
KEGG_LEUKOCYTE_TRANSENDOTHELIAL_MIGRATION	104	-0.386276	-1.4346	0.0171731	0.117135	0.991	3470	tags=32%, list=21%, signal=40%
KEGG_PROPANOATE_METABOLISM	32	-0.477033	-1.42084	0.05	0.127429	0.993	3144	tags=41%, list=19%, signal=50%
KEGG_HYPERTROPHIC_CARDIOMYOPATHY_HCM	74	-0.402869	-1.40859	0.0420624	0.136818	0.994	3184	tags=27%, list=19%, signal=33%
KEGG_HOMOLOGOUS_RECOMBINATION	28	-0.475082	-1.38621	0.0631579	0.159653	0.998	2779	tags=43%, list=17%, signal=51%
KEGG_B_CELL_RECEPTOR_SIGNALING_PATHWAY	72	-0.400514	-1.38593	0.029703	0.156566	0.998	2245	tags=24%, list=14%, signal=27%
KEGG_RETINOL_METABOLISM	44	-0.421201	-1.35005	0.0882801	0.198425	1	1608	tags=18%, list=10%, signal=20%
KEGG_NUCLEOTIDE_EXCISION_REPAIR	44	-0.410687	-1.31252	0.115727	0.252274	1	2779	tags=34%, list=17%, signal=41%
KEGG_PROGESTERONE_MEDIATED_OOCYTE_MATURATION	79	-0.368867	-1.29292	0.0876217	0.28124	1	3803	tags=32%, list=23%, signal=41%
KEGG_DORSO_VENTRAL_AXIS_FORMATION	22	-0.45963	-1.26551	0.171384	0.329095	1	4597	tags=55%, list=28%, signal=76%
KEGG_REGULATION_OF_ACTIN_CYTOSKELETON	196	-0.315288	-1.25249	0.0744417	0.348324	1	1876	tags=15%, list=11%, signal=17%
KEGG_FC_GAMMA_R_MEDIATED_PHAGOCYTOSIS	90	-0.348755	-1.24765	0.104558	0.352334	1	3436	tags=28%, list=21%, signal=35%
KEGG_CELL_CYCLE	123	-0.327933	-1.23031	0.113208	0.382564	1	3400	tags=30%, list=21%, signal=38%
KEGG_MELANOMA	62	-0.356355	-1.21493	0.169231	0.410144	1	4597	tags=40%, list=28%, signal=56%
KEGG_BASE_EXCISION_REPAIR	33	-0.401265	-1.20839	0.212963	0.4179	1	3056	tags=36%, list=19%, signal=45%
KEGG_CYTOKINE_CYTOKINE_RECEPTOR_INTERACTION	192	-0.305762	-1.20565	0.110834	0.416502	1	2434	tags=17%, list=15%, signal=20%
KEGG_SMALL_CELL_LUNG_CANCER	84	-0.337295	-1.20262	0.149315	0.416424	1	3492	tags=36%, list=21%, signal=45%
KEGG_MAPK_SIGNALING_PATHWAY	244	-0.296753	-1.19994	0.092437	0.415474	1	3242	tags=25%, list=20%, signal=30%
KEGG_PENTOSE_PHOSPHATE_PATHWAY	26	-0.416358	-1.17634	0.22763	0.464536	1	4993	tags=46%, list=30%, signal=66%
KEGG_VASOPRESSIN_REGULATED_WATER_REABSORPTION	42	-0.363688	-1.17272	0.214925	0.466561	1	377	tags=10%, list=2%, signal=10%
KEGG_PROXIMAL_TUBULE_BICARBONATE_RECLAMATION	21	-0.430039	-1.16848	0.258567	0.468668	1	2294	tags=33%, list=14%, signal=39%
KEGG_FATTY_ACID_METABOLISM	38	-0.374271	-1.16429	0.24537	0.471502	1	2383	tags=26%, list=14%, signal=31%
KEGG_SPLICEOSOME	126	-0.305854	-1.15993	0.188312	0.474557	1	6067	tags=48%, list=37%, signal=76%
KEGG_CITRATE_CYCLE_TCA_CYCLE	29	-0.398214	-1.15922	0.257812	0.469194	1	4599	tags=55%, list=28%, signal=76%
KEGG_LYSINE_DEGRADATION	43	-0.363127	-1.15904	0.251515	0.462749	1	2043	tags=23%, list=12%, signal=26%
KEGG_LEISHMANIA_INFECTION	63	-0.339077	-1.15888	0.214489	0.456387	1	3768	tags=30%, list=23%, signal=39%
KEGG_AMYOTROPHIC_LATERAL_SCLEROSIS_ALS	46	-0.357851	-1.15868	0.236111	0.450156	1	3356	tags=33%, list=20%, signal=41%
KEGG_ADHERENS_JUNCTION	72	-0.328384	-1.15335	0.214088	0.455968	1	4877	tags=39%, list=30%, signal=55%
KEGG_NATURAL_KILLER_CELL_MEDIATED_CYTOTOXICITY	100	-0.316154	-1.14888	0.203704	0.460141	1	2434	tags=22%, list=15%, signal=26%
KEGG_TIGHT_JUNCTION	118	-0.301716	-1.13196	0.224409	0.493728	1	3322	tags=24%, list=20%, signal=30%
KEGG_THYROID_CANCER	29	-0.379927	-1.12677	0.298781	0.499758	1	4687	tags=41%, list=28%, signal=58%
KEGG_HUNTINGTONS_DISEASE	169	-0.285216	-1.11588	0.239752	0.519626	1	3710	tags=23%, list=23%, signal=29%
KEGG_DRUG_METABOLISM_CYTOCHROME_P450	52	-0.34384	-1.1148	0.29822	0.515623	1	2618	tags=15%, list=16%, signal=18%
KEGG_VIBRIO_CHOLERAE_INFECTION	51	-0.33144	-1.1051	0.298834	0.533016	1	3512	tags=31%, list=21%, signal=40%
KEGG_OLFACTORY_TRANSDUCTION	75	-0.315051	-1.10249	0.277402	0.532491	1	3158	tags=21%, list=19%, signal=26%
KEGG_GLIOMA	61	-0.323031	-1.10151	0.305085	0.528447	1	4794	tags=34%, list=29%, signal=48%
KEGG_BUTANOATE_METABOLISM	28	-0.383036	-1.09804	0.340591	0.529969	1	2455	tags=29%, list=15%, signal=34%
KEGG_FOCAL_ADHESION	189	-0.274768	-1.09703	0.255556	0.525802	1	3228	tags=26%, list=20%, signal=33%
KEGG_T_CELL_RECEPTOR_SIGNALING_PATHWAY	95	-0.30013	-1.09191	0.307076	0.531946	1	4768	tags=38%, list=29%, signal=53%
KEGG_ETHER_LIPID_METABOLISM	27	-0.37136	-1.08865	0.338141	0.53368	1	2472	tags=26%, list=15%, signal=30%
KEGG_LINOLEIC_ACID_METABOLISM	23	-0.388292	-1.08306	0.366337	0.540908	1	2618	tags=30%, list=16%, signal=36%
KEGG_ERBB_SIGNALING_PATHWAY	85	-0.303074	-1.0789	0.321429	0.544874	1	4812	tags=35%, list=29%, signal=50%
KEGG_PYRIMIDINE_METABOLISM	96	-0.294619	-1.07565	0.333333	0.546337	1	2959	tags=29%, list=18%, signal=35%
KEGG_STARCH_AND_SUCROSE_METABOLISM	33	-0.358975	-1.07414	0.350689	0.543665	1	4433	tags=36%, list=27%, signal=50%
KEGG_ENDOCYTOSIS	176	-0.275407	-1.07406	0.301088	0.537564	1	2146	tags=15%, list=13%, signal=17%
KEGG_GLYCOSAMINOGLYCAN_BIOSYNTHESIS_CHONDROITIN_SULFATE	22	-0.387878	-1.07246	0.370487	0.535161	1	4873	tags=55%, list=30%, signal=77%
KEGG_SELENOAMINO_ACID_METABOLISM	26	-0.378174	-1.07081	0.348387	0.533229	1	1176	tags=19%, list=7%, signal=21%
KEGG_PROSTATE_CANCER	84	-0.303082	-1.06711	0.337047	0.535883	1	4695	tags=37%, list=28%, signal=51%
KEGG_PANCREATIC_CANCER	70	-0.305626	-1.06256	0.341193	0.540495	1	4597	tags=36%, list=28%, signal=49%
KEGG_NON_SMALL_CELL_LUNG_CANCER	53	-0.315177	-1.04726	0.383824	0.57114	1	3492	tags=28%, list=21%, signal=36%
KEGG_SYSTEMIC_LUPUS_ERYTHEMATOSUS	103	-0.285256	-1.04043	0.383266	0.581536	1	1607	tags=14%, list=10%, signal=15%
KEGG_PRIMARY_IMMUNODEFICIENCY	28	-0.353663	-1.04016	0.406542	0.575912	1	2261	tags=21%, list=14%, signal=25%
KEGG_METABOLISM_OF_XENOBIOTICS_BY_CYTOCHROME_P450	50	-0.316712	-1.03465	0.417798	0.582166	1	1731	tags=12%, list=10%, signal=13%
KEGG_VEGF_SIGNALING_PATHWAY	69	-0.296489	-1.02742	0.431507	0.59276	1	4723	tags=38%, list=29%, signal=53%
KEGG_INOSITOL_PHOSPHATE_METABOLISM	53	-0.307457	-1.02645	0.419019	0.588831	1	2076	tags=17%, list=13%, signal=19%
KEGG_CHRONIC_MYELOID_LEUKEMIA	73	-0.290879	-1.02181	0.435574	0.593707	1	3421	tags=25%, list=21%, signal=31%
KEGG_INSULIN_SIGNALING_PATHWAY	130	-0.268208	-1.01935	0.445431	0.59374	1	3624	tags=25%, list=22%, signal=32%
KEGG_BLADDER_CANCER	42	-0.322436	-1.0192	0.43631	0.588152	1	4597	tags=38%, list=28%, signal=53%
KEGG_RENAL_CELL_CARCINOMA	69	-0.291472	-1.00954	0.467041	0.604981	1	4435	tags=33%, list=27%, signal=45%
KEGG_BETA_ALANINE_METABOLISM	21	-0.375077	-1.00848	0.475819	0.601197	1	2455	tags=29%, list=15%, signal=34%
KEGG_NOTCH_SIGNALING_PATHWAY	45	-0.313482	-1.00724	0.440549	0.598141	1	2650	tags=24%, list=16%, signal=29%
KEGG_STEROID_HORMONE_BIOSYNTHESIS	33	-0.324098	-0.982287	0.494656	0.64933	1	1608	tags=12%, list=10%, signal=13%
KEGG_PATHOGENIC_ESCHERICHIA_COLI_INFECTION	54	-0.290729	-0.981941	0.477762	0.643895	1	3405	tags=28%, list=21%, signal=35%
KEGG_ONE_CARBON_POOL_BY_FOLATE	17	-0.372775	-0.981512	0.482529	0.638644	1	2863	tags=41%, list=17%, signal=50%
KEGG_ALANINE_ASPARTATE_AND_GLUTAMATE_METABOLISM	28	-0.332214	-0.976258	0.496088	0.644366	1	2455	tags=32%, list=15%, signal=38%
KEGG_FRUCTOSE_AND_MANNOSE_METABOLISM	34	-0.316494	-0.97606	0.489826	0.638864	1	3865	tags=32%, list=23%, signal=42%
KEGG_ENDOMETRIAL_CANCER	51	-0.29604	-0.972515	0.481638	0.640595	1	1791	tags=16%, list=11%, signal=18%
KEGG_PPAR_SIGNALING_PATHWAY	57	-0.288771	-0.970888	0.502183	0.638403	1	2383	tags=23%, list=14%, signal=27%
KEGG_GLYCOLYSIS_GLUCONEOGENESIS	59	-0.287753	-0.967109	0.500709	0.640959	1	4433	tags=32%, list=27%, signal=44%
KEGG_GLUTATHIONE_METABOLISM	45	-0.303439	-0.965702	0.526866	0.638181	1	1900	tags=18%, list=12%, signal=20%
KEGG_FC_EPSILON_RI_SIGNALING_PATHWAY	67	-0.280853	-0.962393	0.534286	0.639647	1	3624	tags=25%, list=22%, signal=32%
KEGG_ECM_RECEPTOR_INTERACTION	81	-0.274313	-0.962183	0.539811	0.634526	1	3228	tags=31%, list=20%, signal=38%
KEGG_ALZHEIMERS_DISEASE	148	-0.244842	-0.953414	0.570701	0.647723	1	3900	tags=25%, list=24%, signal=32%
KEGG_HISTIDINE_METABOLISM	27	-0.323602	-0.943505	0.549849	0.66305	1	2482	tags=26%, list=15%, signal=30%
KEGG_VALINE_LEUCINE_AND_ISOLEUCINE_DEGRADATION	43	-0.29926	-0.939927	0.561377	0.665126	1	2970	tags=26%, list=18%, signal=31%
KEGG_PEROXISOME	74	-0.267483	-0.93854	0.568088	0.66227	1	2702	tags=20%, list=16%, signal=24%
KEGG_OOCYTE_MEIOSIS	103	-0.254069	-0.934038	0.611473	0.666236	1	3803	tags=22%, list=23%, signal=29%
KEGG_PYRUVATE_METABOLISM	38	-0.297313	-0.93096	0.585044	0.666694	1	2117	tags=29%, list=13%, signal=33%
KEGG_AMINO_SUGAR_AND_NUCLEOTIDE_SUGAR_METABOLISM	42	-0.288325	-0.930924	0.573529	0.66127	1	1618	tags=17%, list=10%, signal=18%
KEGG_PARKINSONS_DISEASE	108	-0.247426	-0.915561	0.667109	0.688503	1	4246	tags=29%, list=26%, signal=38%
KEGG_NEUROTROPHIN_SIGNALING_PATHWAY	121	-0.241905	-0.909487	0.674084	0.695371	1	4794	tags=30%, list=29%, signal=42%
KEGG_APOPTOSIS	80	-0.252226	-0.900342	0.639615	0.707722	1	3062	tags=26%, list=19%, signal=32%
KEGG_BIOSYNTHESIS_OF_UNSATURATED_FATTY_ACIDS	20	-0.328984	-0.892327	0.597444	0.717778	1	4799	tags=40%, list=29%, signal=56%
KEGG_DRUG_METABOLISM_OTHER_ENZYMES	34	-0.283245	-0.850854	0.685325	0.792636	1	4126	tags=38%, list=25%, signal=51%
KEGG_RNA_DEGRADATION	57	-0.241258	-0.79609	0.819912	0.884147	1	5589	tags=40%, list=34%, signal=61%
KEGG_TRYPTOPHAN_METABOLISM	39	-0.258537	-0.793754	0.80814	0.88106	1	1920	tags=18%, list=12%, signal=20%
KEGG_PRION_DISEASES	25	-0.280315	-0.792017	0.777597	0.876956	1	4404	tags=40%, list=27%, signal=54%
KEGG_ACUTE_MYELOID_LEUKEMIA	53	-0.236913	-0.784307	0.823197	0.882444	1	4579	tags=26%, list=28%, signal=36%
KEGG_O_GLYCAN_BIOSYNTHESIS	27	-0.275945	-0.784226	0.781591	0.87585	1	6119	tags=56%, list=37%, signal=88%
KEGG_GLYCEROPHOSPHOLIPID_METABOLISM	72	-0.21377	-0.744515	0.921897	0.923905	1	1694	tags=11%, list=10%, signal=12%
KEGG_GALACTOSE_METABOLISM	25	-0.255184	-0.721764	0.863706	0.943219	1	5282	tags=40%, list=32%, signal=59%
KEGG_OXIDATIVE_PHOSPHORYLATION	112	-0.178532	-0.669132	0.993573	0.976819	1	4421	tags=23%, list=27%, signal=32%
KEGG_GNRH_SIGNALING_PATHWAY	89	-0.182444	-0.654423	0.981555	0.977833	1	2956	tags=16%, list=18%, signal=19%
KEGG_RNA_POLYMERASE	29	-0.211407	-0.623722	0.964396	0.98374	1	3709	tags=28%, list=22%, signal=36%
KEGG_N_GLYCAN_BIOSYNTHESIS	46	-0.191697	-0.619258	0.980597	0.978247	1	4485	tags=28%, list=27%, signal=39%
